# Supplementary material for: Diethyl 4-(4-ethoxy­phen­yl)-2,6-dimethyl-1,4-dihydro­pyridine-3,5-dicarboxyl­ate
Source: Acta Crystallogr Sect E Struct Rep Online. 2009 Aug 26;65(Pt 9):o2247–8. doi: 10.1107/S160053680903339X (PMC2969936; doi:10.1107/S160053680903339X)
Supplement: Supplementary file 1 [file e-65-o2247-sup1.cif]

##############################################################################
###                                                                        ###
###        Electronic paper (Acta Crystallographica Section E)             ###
###                                                                        ###
##############################################################################
#                                                                            #
# This CIF contains the data in a paper accepted for publication in Acta     #
# Crystallographica Section E. It conforms to the requirements of Notes      #
# for Authors for Section E, and has been peer reviewed under the auspices   #
# of the IUCr Commission on Journals.                                        #
#                                                                            #
# Full details of the Crystallographic Information File format               #
# are given in the paper "The Crystallographic Information File (CIF):       #
# a New Standard Archive File for Crystallography" by S. R. Hall, F. H.      #
# Allen and I. D. Brown [Acta Cryst. (1991), A47, 655-685].                  #
#                                                                            #
# The current version of the core CIF dictionary is obtainable from          #
# ftp://ftp.iucr.org/pub/cif_core.dic. The current version number is 2.4.    #
#                                                                            #
# Software is freely available for graphical display of the structure(s) in  #
# this CIF.  For information consult the CIF home page http://www.iucr.org/  #
# cif/home.html                                                              #
#                                                                            #
# This file may be used for bona fide research purposes within the           #
# scientific community so long as proper attribution is given to the journal # 
# article from which it was obtained.                                        #
#                                                                            #
##############################################################################
                                             
data_global
_audit_creation_method     'form.cif (version 2.0)'
_journal_data_validation_number     ?
_journal_date_recd_electronic     2009-08-18
_journal_date_accepted     2009-08-21
_journal_name_full     'Acta Crystallographica, Section E'
_journal_year     2009
_journal_volume     65
_journal_issue      9
_journal_page_first     o2247
_journal_page_last     o2248
_journal_paper_category     QO
_journal_coeditor_code     CI2893
_publ_contact_author_name     'Prof. Fun, Hoong-Kun'
_publ_contact_author_address
;
      X-ray Crystallography Unit
      School of Physics
      Universiti Sains Malaysia
      11800 USM, Penang
      MALAYSIA
;
_publ_contact_author_email     'hkfun@usm.my'
_publ_contact_author_fax     '604 6579150'
_publ_contact_author_phone     '604 6533652'
_publ_section_title
;
Diethyl 4-(4-ethoxyphenyl)-2,6-dimethyl-1,4-dihydropyridine-3,5-dicarboxylate
;
loop_
    _publ_author_name
    _publ_author_footnote
    _publ_author_address
    'Hoong-Kun Fun'
;
      Thomson Reuters ResearcherID: A-3561-2009.
;
;     X-ray Crystallography Unit
      School of Physics
      Universiti Sains Malaysia
      11800 USM, Penang
      Malaysia
;
    'Jia Hao Goh' ?
;
      X-ray Crystallography Unit
      School of Physics
      Universiti Sains Malaysia
      11800 USM, Penang
      Malaysia
;
    'B. Palakshi Reddy' ?
;
      Organic Chemistry Division
      School of Science and Humanities
      VIT University
      Vellore 632 014
      India
;
    'S. Sarveswari' ?
;
      Organic Chemistry Division
      School of Science and Humanities
      VIT University
      Vellore 632 014
      India
;
    'V. Vijayakumar' ?
;
      Organic Chemistry Division
      School of Science and Humanities
      VIT University
      Vellore 632 014
      India
;
data_I
_audit_creation_method     SHELXL-97
_chemical_name_systematic
;
Diethyl 4-(4-ethoxyphenyl)-2,6-dimethyl-1,4-dihydropyridine-3,5-dicarboxylate
;
_chemical_name_common     ?
_chemical_formula_moiety     'C21 H27 N O5'
_chemical_formula_sum     'C21 H27 N O5'
_chemical_formula_iupac     'C21 H27 N O5'
_chemical_formula_weight     373.44
_chemical_melting_point     ?
_symmetry_cell_setting     Triclinic
_symmetry_space_group_name_H-M     'P -1'
_symmetry_space_group_name_Hall     '-P 1'
loop_
    _symmetry_equiv_pos_as_xyz
    'x, y, z'
    '-x, -y, -z'
_cell_length_a     7.55570(10)
_cell_length_b     9.56970(10)
_cell_length_c     14.0553(2)
_cell_angle_alpha     85.8440(10)
_cell_angle_beta     87.6790(10)
_cell_angle_gamma     81.4580(10)
_cell_volume     1001.91(2)
_cell_formula_units_Z     2
_cell_measurement_reflns_used     5893
_cell_measurement_theta_min     2.52
_cell_measurement_theta_max     30.15
_cell_measurement_temperature     296(2)
_exptl_crystal_description     Plate
_exptl_crystal_colour     colourless
_exptl_crystal_size_max     0.280
_exptl_crystal_size_mid     0.265
_exptl_crystal_size_min     0.066
_exptl_crystal_density_diffrn     1.238
_exptl_crystal_density_meas     ?
_exptl_crystal_density_method     'not measured'
_exptl_crystal_F_000     400
_exptl_absorpt_coefficient_mu     0.088
_exptl_absorpt_correction_type     multi-scan
_exptl_absorpt_process_details     '(<i>SADABS</i>; Bruker, 2005)'
_exptl_absorpt_correction_T_min     0.9758
_exptl_absorpt_correction_T_max     0.9942
_exptl_special_details
;
The crystal was placed in the cold stream of an Oxford Cyrosystems
Cobra open-flow nitrogen cryostat (Cosier & Glazer, 1986) operating
at 100.0(1)K.
;
_diffrn_ambient_temperature     296(2)
_diffrn_radiation_type     MoK\a
_diffrn_radiation_wavelength     0.71073
_diffrn_radiation_source     'fine-focus sealed tube'
_diffrn_radiation_monochromator     graphite
_diffrn_measurement_device_type
;
Bruker SMART APEXII CCD area-detector
;
_diffrn_measurement_method     '\f and \w'
_diffrn_detector_area_resol_mean     ?
_diffrn_reflns_number     20664
_diffrn_reflns_av_R_equivalents     0.0274
_diffrn_reflns_av_sigmaI/netI     0.0291
_diffrn_reflns_theta_min     2.16
_diffrn_reflns_theta_max     29.00
_diffrn_reflns_theta_full     29.00
_diffrn_measured_fraction_theta_max     0.994
_diffrn_measured_fraction_theta_full     0.994
_diffrn_reflns_limit_h_min     -10
_diffrn_reflns_limit_h_max     10
_diffrn_reflns_limit_k_min     -11
_diffrn_reflns_limit_k_max     13
_diffrn_reflns_limit_l_min     -19
_diffrn_reflns_limit_l_max     19
_diffrn_standards_number     0
_diffrn_standards_interval_count     .
_diffrn_standards_interval_time     .
_diffrn_standards_decay_%     ?
_refine_special_details
;
 Refinement of F^2^ against ALL reflections.  The weighted R-factor wR and
 goodness of fit S are based on F^2^, conventional R-factors R are based
 on F, with F set to zero for negative F^2^. The threshold expression of
 F^2^ > 2sigma(F^2^) is used only for calculating R-factors(gt) etc. and is
 not relevant to the choice of reflections for refinement.  R-factors based
 on F^2^ are statistically about twice as large as those based on F, and R-
 factors based on ALL data will be even larger.
;
_reflns_number_total     5290
_reflns_number_gt     3602
_reflns_threshold_expression     I>2\s(I)
_refine_ls_structure_factor_coef     Fsqd
_refine_ls_matrix_type     full
_refine_ls_R_factor_all     0.0842
_refine_ls_R_factor_gt     0.0549
_refine_ls_wR_factor_gt     0.1398
_refine_ls_wR_factor_ref     0.1609
_refine_ls_goodness_of_fit_ref     1.022
_refine_ls_restrained_S_all     1.022
_refine_ls_number_reflns     5290
_refine_ls_number_parameters     253
_refine_ls_number_restraints     0
_refine_ls_hydrogen_treatment     mixed
_refine_ls_weighting_scheme     calc
_refine_ls_weighting_details
         'calc w=1/[\s^2^(Fo^2^)+(0.0714P)^2^+0.3075P] where P=(Fo^2^+2Fc^2^)/3'
_atom_sites_solution_hydrogens     geom
_atom_sites_solution_primary     direct
_atom_sites_solution_secondary     difmap
_refine_ls_shift/su_max     0.001
_refine_ls_shift/su_mean     0.000
_refine_diff_density_max     0.320
_refine_diff_density_min     -0.243
_refine_ls_extinction_method     none
_refine_ls_extinction_coef     ?
loop_
    _atom_type_symbol
    _atom_type_description
    _atom_type_scat_dispersion_real
    _atom_type_scat_dispersion_imag
    _atom_type_scat_source
    'C' 'C' 0.0033 0.0016
                         'International Tables Vol C Tables 4.2.6.8 and 6.1.1.4'
    'H' 'H' 0.0000 0.0000
                         'International Tables Vol C Tables 4.2.6.8 and 6.1.1.4'
    'N' 'N' 0.0061 0.0033
                         'International Tables Vol C Tables 4.2.6.8 and 6.1.1.4'
    'O' 'O' 0.0106 0.0060
                         'International Tables Vol C Tables 4.2.6.8 and 6.1.1.4'
_computing_data_collection     'APEX2 (Bruker, 2005)'
_computing_cell_refinement     'SAINT (Bruker, 2005)'
_computing_data_reduction     'SAINT (Bruker, 2005)'
_computing_structure_solution     'SHELXTL (Sheldrick, 2008)'
_computing_structure_refinement     'SHELXTL (Sheldrick, 2008)'
_computing_molecular_graphics     'SHELXTL (Sheldrick, 2008)'
_computing_publication_material
;
SHELXTL (Sheldrick, 2008) and PLATON (Spek, 2009)
;
loop_
    _atom_site_type_symbol
    _atom_site_label
    _atom_site_fract_x
    _atom_site_fract_y
    _atom_site_fract_z
    _atom_site_U_iso_or_equiv
    _atom_site_adp_type
    _atom_site_calc_flag
    _atom_site_refinement_flags
    _atom_site_occupancy
    _atom_site_disorder_assembly
    _atom_site_disorder_group
    O O1 0.73624(18) 0.59395(15) 0.53338(9) 0.0547(4) Uani d . 1 . .
    O O2 1.01269(16) 0.23542(17) 0.96209(10) 0.0603(4) Uani d . 1 . .
    O O3 0.81388(15) 0.34092(15) 1.06441(9) 0.0511(3) Uani d . 1 . .
    O O4 0.5806(2) -0.10910(17) 0.71435(11) 0.0672(4) Uani d . 1 . .
    O O5 0.85133(17) -0.04519(14) 0.72123(9) 0.0525(3) Uani d . 1 . .
    N N1 0.41011(18) 0.18714(16) 0.92272(10) 0.0402(3) Uani d . 1 . .
    C C1 0.8807(2) 0.28106(19) 0.68730(11) 0.0416(4) Uani d . 1 . .
    H H1A 0.9720 0.2043 0.6870 0.050 Uiso calc R 1 . .
    C C2 0.8726(2) 0.3840(2) 0.61279(12) 0.0452(4) Uani d . 1 . .
    H H2A 0.9583 0.3761 0.5633 0.054 Uiso calc R 1 . .
    C C3 0.7373(2) 0.49899(19) 0.61149(11) 0.0412(4) Uani d . 1 . .
    C C4 0.6152(2) 0.5125(2) 0.68730(13) 0.0479(4) Uani d . 1 . .
    H H4A 0.5267 0.5911 0.6886 0.058 Uiso calc R 1 . .
    C C5 0.6254(2) 0.40778(19) 0.76151(12) 0.0431(4) Uani d . 1 . .
    H H5A 0.5421 0.4175 0.8120 0.052 Uiso calc R 1 . .
    C C6 0.7553(2) 0.28953(17) 0.76285(10) 0.0333(3) Uani d . 1 . .
    C C7 0.7547(2) 0.16927(17) 0.84131(10) 0.0328(3) Uani d . 1 . .
    H H7A 0.8750 0.1144 0.8434 0.039 Uiso calc R 1 . .
    C C8 0.7073(2) 0.22640(17) 0.93892(10) 0.0330(3) Uani d . 1 . .
    C C9 0.5348(2) 0.24150(17) 0.97270(10) 0.0347(3) Uani d . 1 . .
    C C10 0.4537(2) 0.09203(17) 0.85327(11) 0.0373(4) Uani d . 1 . .
    C C11 0.6234(2) 0.07125(17) 0.81710(10) 0.0352(3) Uani d . 1 . .
    C C12 0.5781(3) 0.6937(2) 0.51790(14) 0.0552(5) Uani d . 1 . .
    H H12A 0.5585 0.7572 0.5692 0.066 Uiso calc R 1 . .
    H H12B 0.4748 0.6447 0.5159 0.066 Uiso calc R 1 . .
    C C13 0.6041(4) 0.7752(3) 0.42475(17) 0.0825(8) Uani d . 1 . .
    H H13A 0.4990 0.8427 0.4120 0.124 Uiso calc R 1 . .
    H H13B 0.6242 0.7112 0.3746 0.124 Uiso calc R 1 . .
    H H13C 0.7056 0.8241 0.4278 0.124 Uiso calc R 1 . .
    C C14 0.8579(2) 0.26575(18) 0.98833(11) 0.0365(4) Uani d . 1 . .
    C C15 0.9594(2) 0.3755(2) 1.11817(13) 0.0532(5) Uani d . 1 . .
    H H15A 1.0388 0.4248 1.0765 0.064 Uiso calc R 1 . .
    H H15B 1.0280 0.2897 1.1461 0.064 Uiso calc R 1 . .
    C C16 0.8798(3) 0.4675(3) 1.19452(16) 0.0695(6) Uani d . 1 . .
    H H16A 0.9730 0.4874 1.2336 0.104 Uiso calc R 1 . .
    H H16B 0.7964 0.4198 1.2331 0.104 Uiso calc R 1 . .
    H H16C 0.8185 0.5546 1.1660 0.104 Uiso calc R 1 . .
    C C17 0.6761(2) -0.03516(18) 0.74743(11) 0.0411(4) Uani d . 1 . .
    C C18 0.9092(3) -0.1407(3) 0.64637(16) 0.0676(6) Uani d . 1 . .
    H H18A 0.8361 -0.1144 0.5909 0.081 Uiso calc R 1 . .
    H H18B 0.8960 -0.2370 0.6687 0.081 Uiso calc R 1 . .
    C C19 1.0976(4) -0.1317(4) 0.6207(2) 0.1091(12) Uani d . 1 . .
    H H19A 1.1366 -0.1932 0.5706 0.164 Uiso calc R 1 . .
    H H19B 1.1694 -0.1601 0.6755 0.164 Uiso calc R 1 . .
    H H19C 1.1098 -0.0360 0.5993 0.164 Uiso calc R 1 . .
    C C20 0.4542(2) 0.3115(2) 1.05970(12) 0.0461(4) Uani d . 1 . .
    H H20A 0.5452 0.3102 1.1056 0.069 Uiso calc R 1 . .
    H H20B 0.3613 0.2614 1.0870 0.069 Uiso calc R 1 . .
    H H20C 0.4046 0.4078 1.0421 0.069 Uiso calc R 1 . .
    C C21 0.2974(2) 0.0239(2) 0.82690(14) 0.0506(5) Uani d . 1 . .
    H H21A 0.3381 -0.0725 0.8130 0.076 Uiso calc R 1 . .
    H H21B 0.2427 0.0748 0.7717 0.076 Uiso calc R 1 . .
    H H21C 0.2114 0.0261 0.8792 0.076 Uiso calc R 1 . .
    H H1N1 0.303(3) 0.200(2) 0.9447(15) 0.063(6) Uiso d . 1 . .
loop_
    _atom_site_aniso_label
    _atom_site_aniso_U_11
    _atom_site_aniso_U_22
    _atom_site_aniso_U_33
    _atom_site_aniso_U_12
    _atom_site_aniso_U_13
    _atom_site_aniso_U_23
    O1 0.0620(8) 0.0562(8) 0.0433(7) -0.0086(7) 0.0050(6) 0.0103(6)
    O2 0.0287(6) 0.0946(11) 0.0613(8) -0.0088(6) 0.0039(5) -0.0333(8)
    O3 0.0326(6) 0.0773(9) 0.0471(7) -0.0096(6) -0.0008(5) -0.0263(6)
    O4 0.0660(9) 0.0695(10) 0.0748(10) -0.0262(8) 0.0099(7) -0.0365(8)
    O5 0.0489(7) 0.0514(8) 0.0592(8) -0.0065(6) 0.0092(6) -0.0238(6)
    N1 0.0265(7) 0.0497(9) 0.0451(8) -0.0061(6) 0.0012(5) -0.0090(6)
    C1 0.0363(8) 0.0457(10) 0.0419(8) -0.0037(7) 0.0077(7) -0.0057(7)
    C2 0.0461(10) 0.0515(11) 0.0379(8) -0.0093(8) 0.0135(7) -0.0056(7)
    C3 0.0469(9) 0.0434(10) 0.0352(8) -0.0143(8) 0.0019(7) -0.0016(7)
    C4 0.0484(10) 0.0450(10) 0.0464(9) 0.0020(8) 0.0080(8) 0.0000(8)
    C5 0.0427(9) 0.0446(10) 0.0394(8) -0.0015(7) 0.0118(7) -0.0024(7)
    C6 0.0320(7) 0.0376(8) 0.0321(7) -0.0090(6) 0.0020(6) -0.0075(6)
    C7 0.0282(7) 0.0370(8) 0.0326(7) -0.0019(6) 0.0023(5) -0.0058(6)
    C8 0.0289(7) 0.0381(8) 0.0318(7) -0.0037(6) 0.0001(5) -0.0035(6)
    C9 0.0304(7) 0.0394(9) 0.0340(7) -0.0040(6) -0.0003(6) -0.0020(6)
    C10 0.0350(8) 0.0365(9) 0.0407(8) -0.0058(7) -0.0051(6) -0.0015(7)
    C11 0.0373(8) 0.0347(8) 0.0333(7) -0.0046(6) -0.0018(6) -0.0016(6)
    C12 0.0630(12) 0.0531(12) 0.0514(10) -0.0148(10) -0.0137(9) 0.0034(9)
    C13 0.108(2) 0.0797(17) 0.0598(13) -0.0203(15) -0.0214(13) 0.0220(12)
    C14 0.0313(8) 0.0452(9) 0.0334(7) -0.0064(7) 0.0008(6) -0.0042(6)
    C15 0.0381(9) 0.0764(14) 0.0486(10) -0.0115(9) -0.0083(7) -0.0171(9)
    C16 0.0631(13) 0.0843(17) 0.0649(13) -0.0092(12) -0.0098(10) -0.0308(12)
    C17 0.0466(9) 0.0382(9) 0.0387(8) -0.0076(7) 0.0001(7) -0.0028(7)
    C18 0.0696(14) 0.0679(15) 0.0687(13) -0.0092(11) 0.0135(11) -0.0369(11)
    C19 0.0758(18) 0.135(3) 0.128(3) -0.0290(18) 0.0381(17) -0.086(2)
    C20 0.0338(8) 0.0614(12) 0.0430(9) -0.0055(8) 0.0073(7) -0.0116(8)
    C21 0.0377(9) 0.0557(12) 0.0617(11) -0.0132(8) -0.0060(8) -0.0110(9)
_geom_special_details
;
 All esds (except the esd in the dihedral angle between two l.s. planes)
 are estimated using the full covariance matrix.  The cell esds are taken
 into account individually in the estimation of esds in distances, angles
 and torsion angles; correlations between esds in cell parameters are only
 used when they are defined by crystal symmetry.  An approximate (isotropic)
 treatment of cell esds is used for estimating esds involving l.s. planes.
;
loop_
    _geom_bond_atom_site_label_1
    _geom_bond_atom_site_label_2
    _geom_bond_site_symmetry_2
    _geom_bond_distance
    _geom_bond_publ_flag
    O1 C3 . 1.373(2) ?
    O1 C12 . 1.428(2) ?
    O2 C14 . 1.2115(18) ?
    O3 C14 . 1.3353(19) ?
    O3 C15 . 1.450(2) ?
    O4 C17 . 1.210(2) ?
    O5 C17 . 1.351(2) ?
    O5 C18 . 1.455(2) ?
    N1 C10 . 1.380(2) ?
    N1 C9 . 1.380(2) ?
    N1 H1N1 . 0.85(2) ?
    C1 C2 . 1.382(2) ?
    C1 C6 . 1.393(2) ?
    C1 H1A . 0.93 ?
    C2 C3 . 1.386(3) ?
    C2 H2A . 0.93 ?
    C3 C4 . 1.382(2) ?
    C4 C5 . 1.389(2) ?
    C4 H4A . 0.93 ?
    C5 C6 . 1.383(2) ?
    C5 H5A . 0.93 ?
    C6 C7 . 1.535(2) ?
    C7 C8 . 1.523(2) ?
    C7 C11 . 1.527(2) ?
    C7 H7A . 0.98 ?
    C8 C9 . 1.360(2) ?
    C8 C14 . 1.466(2) ?
    C9 C20 . 1.501(2) ?
    C10 C11 . 1.352(2) ?
    C10 C21 . 1.502(2) ?
    C11 C17 . 1.465(2) ?
    C12 C13 . 1.496(3) ?
    C12 H12A . 0.97 ?
    C12 H12B . 0.97 ?
    C13 H13A . 0.96 ?
    C13 H13B . 0.96 ?
    C13 H13C . 0.96 ?
    C15 C16 . 1.488(3) ?
    C15 H15A . 0.97 ?
    C15 H15B . 0.97 ?
    C16 H16A . 0.96 ?
    C16 H16B . 0.96 ?
    C16 H16C . 0.96 ?
    C18 C19 . 1.467(3) ?
    C18 H18A . 0.97 ?
    C18 H18B . 0.97 ?
    C19 H19A . 0.96 ?
    C19 H19B . 0.96 ?
    C19 H19C . 0.96 ?
    C20 H20A . 0.96 ?
    C20 H20B . 0.96 ?
    C20 H20C . 0.96 ?
    C21 H21A . 0.96 ?
    C21 H21B . 0.96 ?
    C21 H21C . 0.96 ?
loop_
    _geom_angle_atom_site_label_1
    _geom_angle_atom_site_label_2
    _geom_angle_atom_site_label_3
    _geom_angle_site_symmetry_1
    _geom_angle_site_symmetry_3
    _geom_angle
    _geom_angle_publ_flag
    C3 O1 C12 . . 117.87(14) ?
    C14 O3 C15 . . 117.18(13) ?
    C17 O5 C18 . . 115.21(15) ?
    C10 N1 C9 . . 123.89(13) ?
    C10 N1 H1N1 . . 118.1(15) ?
    C9 N1 H1N1 . . 116.6(15) ?
    C2 C1 C6 . . 121.53(16) ?
    C2 C1 H1A . . 119.2 ?
    C6 C1 H1A . . 119.2 ?
    C1 C2 C3 . . 120.26(15) ?
    C1 C2 H2A . . 119.9 ?
    C3 C2 H2A . . 119.9 ?
    O1 C3 C4 . . 124.29(16) ?
    O1 C3 C2 . . 116.40(14) ?
    C4 C3 C2 . . 119.31(15) ?
    C3 C4 C5 . . 119.52(16) ?
    C3 C4 H4A . . 120.2 ?
    C5 C4 H4A . . 120.2 ?
    C6 C5 C4 . . 122.26(15) ?
    C6 C5 H5A . . 118.9 ?
    C4 C5 H5A . . 118.9 ?
    C5 C6 C1 . . 117.05(15) ?
    C5 C6 C7 . . 121.32(13) ?
    C1 C6 C7 . . 121.55(14) ?
    C8 C7 C11 . . 110.43(12) ?
    C8 C7 C6 . . 111.55(12) ?
    C11 C7 C6 . . 109.65(12) ?
    C8 C7 H7A . . 108.4 ?
    C11 C7 H7A . . 108.4 ?
    C6 C7 H7A . . 108.4 ?
    C9 C8 C14 . . 124.96(14) ?
    C9 C8 C7 . . 120.06(13) ?
    C14 C8 C7 . . 114.94(12) ?
    C8 C9 N1 . . 118.44(14) ?
    C8 C9 C20 . . 129.12(15) ?
    N1 C9 C20 . . 112.44(13) ?
    C11 C10 N1 . . 119.10(15) ?
    C11 C10 C21 . . 128.03(15) ?
    N1 C10 C21 . . 112.87(14) ?
    C10 C11 C17 . . 120.26(15) ?
    C10 C11 C7 . . 119.61(14) ?
    C17 C11 C7 . . 119.84(13) ?
    O1 C12 C13 . . 107.53(18) ?
    O1 C12 H12A . . 110.2 ?
    C13 C12 H12A . . 110.2 ?
    O1 C12 H12B . . 110.2 ?
    C13 C12 H12B . . 110.2 ?
    H12A C12 H12B . . 108.5 ?
    C12 C13 H13A . . 109.5 ?
    C12 C13 H13B . . 109.5 ?
    H13A C13 H13B . . 109.5 ?
    C12 C13 H13C . . 109.5 ?
    H13A C13 H13C . . 109.5 ?
    H13B C13 H13C . . 109.5 ?
    O2 C14 O3 . . 121.24(15) ?
    O2 C14 C8 . . 123.23(14) ?
    O3 C14 C8 . . 115.52(13) ?
    O3 C15 C16 . . 107.77(15) ?
    O3 C15 H15A . . 110.2 ?
    C16 C15 H15A . . 110.2 ?
    O3 C15 H15B . . 110.2 ?
    C16 C15 H15B . . 110.2 ?
    H15A C15 H15B . . 108.5 ?
    C15 C16 H16A . . 109.5 ?
    C15 C16 H16B . . 109.5 ?
    H16A C16 H16B . . 109.5 ?
    C15 C16 H16C . . 109.5 ?
    H16A C16 H16C . . 109.5 ?
    H16B C16 H16C . . 109.5 ?
    O4 C17 O5 . . 120.80(16) ?
    O4 C17 C11 . . 126.77(16) ?
    O5 C17 C11 . . 112.43(14) ?
    O5 C18 C19 . . 108.76(19) ?
    O5 C18 H18A . . 109.9 ?
    C19 C18 H18A . . 109.9 ?
    O5 C18 H18B . . 109.9 ?
    C19 C18 H18B . . 109.9 ?
    H18A C18 H18B . . 108.3 ?
    C18 C19 H19A . . 109.5 ?
    C18 C19 H19B . . 109.5 ?
    H19A C19 H19B . . 109.5 ?
    C18 C19 H19C . . 109.5 ?
    H19A C19 H19C . . 109.5 ?
    H19B C19 H19C . . 109.5 ?
    C9 C20 H20A . . 109.5 ?
    C9 C20 H20B . . 109.5 ?
    H20A C20 H20B . . 109.5 ?
    C9 C20 H20C . . 109.5 ?
    H20A C20 H20C . . 109.5 ?
    H20B C20 H20C . . 109.5 ?
    C10 C21 H21A . . 109.5 ?
    C10 C21 H21B . . 109.5 ?
    H21A C21 H21B . . 109.5 ?
    C10 C21 H21C . . 109.5 ?
    H21A C21 H21C . . 109.5 ?
    H21B C21 H21C . . 109.5 ?
loop_
    _geom_torsion_atom_site_label_1
    _geom_torsion_atom_site_label_2
    _geom_torsion_atom_site_label_3
    _geom_torsion_atom_site_label_4
    _geom_torsion_site_symmetry_1
    _geom_torsion_site_symmetry_2
    _geom_torsion_site_symmetry_3
    _geom_torsion_site_symmetry_4
    _geom_torsion
    _geom_torsion_publ_flag
    C6 C1 C2 C3 . . . . -0.3(3) ?
    C12 O1 C3 C4 . . . . -15.4(3) ?
    C12 O1 C3 C2 . . . . 165.31(16) ?
    C1 C2 C3 O1 . . . . -178.08(16) ?
    C1 C2 C3 C4 . . . . 2.6(3) ?
    O1 C3 C4 C5 . . . . 178.09(17) ?
    C2 C3 C4 C5 . . . . -2.7(3) ?
    C3 C4 C5 C6 . . . . 0.4(3) ?
    C4 C5 C6 C1 . . . . 1.9(3) ?
    C4 C5 C6 C7 . . . . -174.85(16) ?
    C2 C1 C6 C5 . . . . -1.9(3) ?
    C2 C1 C6 C7 . . . . 174.78(16) ?
    C5 C6 C7 C8 . . . . -40.9(2) ?
    C1 C6 C7 C8 . . . . 142.47(15) ?
    C5 C6 C7 C11 . . . . 81.70(18) ?
    C1 C6 C7 C11 . . . . -94.88(17) ?
    C11 C7 C8 C9 . . . . -28.3(2) ?
    C6 C7 C8 C9 . . . . 93.93(17) ?
    C11 C7 C8 C14 . . . . 153.64(13) ?
    C6 C7 C8 C14 . . . . -84.16(16) ?
    C14 C8 C9 N1 . . . . -173.78(15) ?
    C7 C8 C9 N1 . . . . 8.3(2) ?
    C14 C8 C9 C20 . . . . 6.4(3) ?
    C7 C8 C9 C20 . . . . -171.48(16) ?
    C10 N1 C9 C8 . . . . 14.9(2) ?
    C10 N1 C9 C20 . . . . -165.23(15) ?
    C9 N1 C10 C11 . . . . -14.2(2) ?
    C9 N1 C10 C21 . . . . 166.34(16) ?
    N1 C10 C11 C17 . . . . 176.38(14) ?
    C21 C10 C11 C17 . . . . -4.2(3) ?
    N1 C10 C11 C7 . . . . -9.8(2) ?
    C21 C10 C11 C7 . . . . 169.58(16) ?
    C8 C7 C11 C10 . . . . 29.0(2) ?
    C6 C7 C11 C10 . . . . -94.32(16) ?
    C8 C7 C11 C17 . . . . -157.19(13) ?
    C6 C7 C11 C17 . . . . 79.49(17) ?
    C3 O1 C12 C13 . . . . -174.91(18) ?
    C15 O3 C14 O2 . . . . -4.4(3) ?
    C15 O3 C14 C8 . . . . 176.84(15) ?
    C9 C8 C14 O2 . . . . 170.76(18) ?
    C7 C8 C14 O2 . . . . -11.3(2) ?
    C9 C8 C14 O3 . . . . -10.5(2) ?
    C7 C8 C14 O3 . . . . 167.43(14) ?
    C14 O3 C15 C16 . . . . 175.95(18) ?
    C18 O5 C17 O4 . . . . 4.9(3) ?
    C18 O5 C17 C11 . . . . -175.20(16) ?
    C10 C11 C17 O4 . . . . 2.0(3) ?
    C7 C11 C17 O4 . . . . -171.78(17) ?
    C10 C11 C17 O5 . . . . -177.96(15) ?
    C7 C11 C17 O5 . . . . 8.3(2) ?
    C17 O5 C18 C19 . . . . 175.6(2) ?
loop_
    _geom_hbond_atom_site_label_D
    _geom_hbond_atom_site_label_H
    _geom_hbond_atom_site_label_A
    _geom_hbond_site_symmetry_A
    _geom_hbond_distance_DH
    _geom_hbond_distance_HA
    _geom_hbond_distance_DA
    _geom_hbond_angle_DHA
    _geom_hbond_publ_flag
    N1 H1N1 O2 1_455 0.85(2) 2.18(2) 3.0045(19) 165(2) yes
    C12 H12A O4 1_565 0.97 2.51 3.458(2) 166 yes
    C20 H20A O3 . 0.96 2.14 2.7774(19) 122 yes
    C16 H16A Cg1 2_767 0.96 2.83 3.767(2) 165 yes
