# Supplementary material for: Diethyl 4-(4-ethoxy­phen­yl)-2,6-dimethyl-1,4-dihydro­pyridine-3,5-dicarboxyl­ate
Source: Acta Crystallogr Sect E Struct Rep Online. 2009 Aug 26;65(Pt 9):o2247–8. doi: 10.1107/S160053680903339X (PMC2969936; doi:10.1107/S160053680903339X)
Supplement: Supplementary file 2 [file e-65-o2247-Isup2.hkl]

# 
# h,k,l, Fc-squared, Fo-squared, sigma(Fo-squared) and status flag 
# 
data_I
_shelx_title ' pr28m in P-1 (r.t.)' 
_shelx_refln_list_code          4 
_shelx_F_calc_maximum      164.53 
_exptl_crystal_F_000       400.00 
_reflns_d_resolution_high  0.7330 
 
loop_ 
 _symmetry_equiv_pos_as_xyz 
 'x, y, z' 
 '-x, -y, -z' 
 
_cell_length_a     7.5557 
_cell_length_b     9.5697 
_cell_length_c    14.0553 
_cell_angle_alpha  85.844 
_cell_angle_beta   87.679 
_cell_angle_gamma  81.458 
 
_shelx_F_squared_multiplier     1.000 
 
loop_ 
 _refln_index_h 
 _refln_index_k 
 _refln_index_l 
 _refln_F_squared_calc 
 _refln_F_squared_meas 
 _refln_F_squared_sigma 
 _refln_observed_status 
   1   0   0      406.03      380.13      3.53 o 
   2   0   0        5.22        8.23      0.32 o 
   3   0   0       56.92       50.88      0.77 o 
   4   0   0      146.57      130.11      1.45 o 
   5   0   0       20.22       16.36      0.74 o 
   6   0   0       67.93       51.65      1.79 o 
   7   0   0      215.68      210.59      5.47 o 
   8   0   0       34.78       47.01      5.85 o 
   9   0   0        0.21        1.11      1.49 o 
  10   0   0        1.65        0.38      2.35 o 
 -10   1   0        5.70       10.02      3.82 o 
  -9   1   0        9.22        6.75      2.05 o 
  -8   1   0        3.30        5.53      1.38 o 
  -7   1   0       21.02       23.32      1.74 o 
  -6   1   0       22.83       22.32      1.37 o 
  -5   1   0       27.71       32.76      0.90 o 
  -4   1   0      240.49      270.89      2.50 o 
  -3   1   0      683.60      758.04      5.20 o 
  -2   1   0     2612.86     2457.59     14.90 o 
  -1   1   0     1884.73     1824.31     11.07 o 
   0   1   0       10.61       18.44      0.60 o 
   1   1   0       86.93       89.09      2.96 o 
   2   1   0     4022.95     3977.63     29.46 o 
   3   1   0      488.56      479.06      3.92 o 
   4   1   0        2.13        5.00      0.45 o 
   5   1   0      229.57      218.30      2.49 o 
   6   1   0        0.12        0.62      0.68 o 
   7   1   0        0.65        1.50      1.53 o 
   8   1   0       54.59       59.54      3.16 o 
   9   1   0       46.37       54.93      3.26 o 
  10   1   0        0.61       -0.73      2.25 o 
  -9   2   0       19.06       16.52      1.99 o 
  -8   2   0        4.11        4.99      1.40 o 
  -7   2   0        1.05        0.64      0.87 o 
  -6   2   0        6.20        5.94      1.03 o 
  -5   2   0      155.73      154.96      2.10 o 
  -4   2   0      481.79      537.65      4.02 o 
  -3   2   0     1236.74     1437.46      8.80 o 
  -2   2   0      176.07      157.96      1.59 o 
  -1   2   0      649.12      631.08      4.37 o 
   0   2   0      692.94      669.58      5.16 o 
   1   2   0     1034.30     1069.99     15.10 o 
   2   2   0     2273.12     2260.87     27.50 o 
   3   2   0      380.15      388.07      3.89 o 
   4   2   0        0.53        0.45      0.30 o 
   5   2   0        2.28        2.44      0.45 o 
   6   2   0        0.49       -1.91      1.20 o 
   7   2   0       89.66       82.62      3.23 o 
   8   2   0       15.94       21.29      2.27 o 
   9   2   0        6.02        1.40      1.98 o 
  10   2   0        5.04        9.30      4.09 o 
  -9   3   0        2.19        1.74      1.65 o 
  -8   3   0       24.86       32.01      2.13 o 
  -7   3   0        8.65        7.57      1.22 o 
  -6   3   0       27.77       25.47      2.06 o 
  -5   3   0       12.06       10.58      0.76 o 
  -4   3   0       17.46       20.57      0.75 o 
  -3   3   0      844.77      868.77      6.07 o 
  -2   3   0        2.18        2.17      0.34 o 
  -1   3   0      830.01      873.54      6.00 o 
   0   3   0        7.05       10.63      0.43 o 
   1   3   0      377.93      381.73      6.20 o 
   2   3   0      264.89      277.56      8.83 o 
   3   3   0       86.62       86.78      1.47 o 
   4   3   0       33.71       23.25      0.89 o 
   5   3   0       74.41       84.54      1.67 o 
   6   3   0     1051.83     1011.24     11.93 o 
   7   3   0        3.12        5.61      2.00 o 
   8   3   0       16.19       16.33      2.01 o 
   9   3   0        0.17       -0.30      1.80 o 
  10   3   0        1.33       -1.30      1.96 o 
  -9   4   0        2.09       -0.16      2.26 o 
  -8   4   0        0.02       -1.43      1.79 o 
  -7   4   0      123.14      115.30      3.07 o 
  -6   4   0       13.75       15.20      1.16 o 
  -5   4   0        3.71        1.61      1.06 o 
  -4   4   0        3.80        7.04      0.65 o 
  -3   4   0      104.88      130.68      1.72 o 
  -2   4   0       87.31      105.54      1.49 o 
  -1   4   0        0.00        0.41      0.35 o 
   0   4   0      107.18      113.06      1.33 o 
   1   4   0       22.95       28.04      1.01 o 
   2   4   0       28.10       30.57      1.16 o 
   3   4   0       39.05       30.68      1.36 o 
   4   4   0       29.45       34.89      0.99 o 
   5   4   0       68.03       61.22      1.66 o 
   6   4   0      366.84      336.08      5.38 o 
   7   4   0        0.66       -0.22      1.53 o 
   8   4   0       38.07       37.49      3.19 o 
   9   4   0        0.18        1.84      2.87 o 
  10   4   0        0.79        0.27      1.92 o 
  -8   5   0        0.54        1.62      1.72 o 
  -7   5   0       13.53       12.10      1.98 o 
  -6   5   0       54.16       51.25      2.29 o 
  -5   5   0        5.48        7.92      1.06 o 
  -4   5   0       40.44       49.34      1.33 o 
  -3   5   0       20.15       25.90      0.93 o 
  -2   5   0        1.50       -0.08      0.51 o 
  -1   5   0      256.84      233.70      2.59 o 
   0   5   0       11.96       10.97      0.51 o 
   1   5   0        3.65        1.92      0.45 o 
   2   5   0      321.44      346.54      5.75 o 
   3   5   0      717.60      713.56     16.05 o 
   4   5   0       16.74       19.99      1.98 o 
   5   5   0        2.26        2.09      1.21 o 
   6   5   0        0.10       -0.69      1.17 o 
   7   5   0       23.10       22.98      3.43 o 
   8   5   0        7.06        7.39      2.07 o 
   9   5   0        4.91        8.86      2.39 o 
  -8   6   0        0.74        0.10      1.19 o 
  -7   6   0       14.56       15.15      2.18 o 
  -6   6   0       38.86       36.42      2.59 o 
  -5   6   0        7.76       14.20      1.19 o 
  -4   6   0       17.22       15.53      1.44 o 
  -3   6   0       62.23       46.52      1.45 o 
  -2   6   0        0.05       -0.20      0.63 o 
  -1   6   0      120.85      128.17      1.94 o 
   0   6   0       81.25       83.04      1.40 o 
   1   6   0       28.48       28.71      0.98 o 
   2   6   0      420.80      454.05     10.12 o 
   3   6   0       61.32       74.01      3.67 o 
   4   6   0        3.82        7.93      1.18 o 
   5   6   0       62.40       54.50      6.40 o 
   6   6   0        0.34        0.22      1.12 o 
   7   6   0        1.45       -1.61      2.33 o 
   8   6   0       15.52       17.26      3.63 o 
   9   6   0        3.75        6.69      3.50 o 
  -7   7   0        1.30        0.26      1.61 o 
  -6   7   0       30.38       31.41      3.69 o 
  -5   7   0       75.96       68.15      2.60 o 
  -4   7   0        0.79        1.37      0.92 o 
  -3   7   0       25.55       25.30      1.32 o 
  -2   7   0       33.22       38.27      1.45 o 
  -1   7   0      120.95      125.64      2.15 o 
   0   7   0       19.39       23.68      1.13 o 
   1   7   0        1.96        0.83      1.02 o 
   2   7   0        0.91       -0.18      0.79 o 
   3   7   0      200.31      198.51      5.17 o 
   4   7   0        6.87        6.25      2.42 o 
   5   7   0        2.63        3.81      3.30 o 
   6   7   0        1.15       -0.35      2.27 o 
   7   7   0       14.12       16.94      3.42 o 
   8   7   0        0.07       -1.10      2.61 o 
   9   7   0        9.12       11.37      3.84 o 
  -7   8   0       17.36       18.17      3.00 o 
  -6   8   0        0.01       -1.86      2.05 o 
  -5   8   0       24.10       23.68      2.95 o 
  -4   8   0       27.22       32.74      3.23 o 
  -3   8   0       15.53       17.65      1.60 o 
  -2   8   0        5.38        4.76      1.04 o 
  -1   8   0       66.42       63.11      2.90 o 
   0   8   0        8.67       12.00      1.12 o 
   1   8   0       11.44       13.12      2.43 o 
   2   8   0        0.51        2.78      1.62 o 
   3   8   0       63.15       63.36      3.45 o 
   4   8   0       22.93       28.51      3.46 o 
   5   8   0        5.62        7.09      2.64 o 
   6   8   0       17.39       22.74      3.61 o 
   7   8   0       12.58       14.40      3.37 o 
   8   8   0        0.44        0.18      3.02 o 
  -6   9   0       32.79       33.14      3.57 o 
  -5   9   0       23.00       17.33      2.93 o 
  -4   9   0       64.48       70.90      6.38 o 
  -3   9   0        5.21        7.82      1.35 o 
  -2   9   0       17.22       15.77      1.33 o 
  -1   9   0        4.90        7.07      1.27 o 
   0   9   0       67.76       73.29      3.01 o 
   1   9   0       34.41       36.87      2.35 o 
   2   9   0       67.04       72.21      8.60 o 
   3   9   0       20.60       19.97      4.75 o 
   4   9   0       18.99       19.55      2.43 o 
   5   9   0       52.98       48.86      4.64 o 
   6   9   0        3.56        9.19      3.12 o 
   7   9   0        6.93        9.93      3.35 o 
   8   9   0       39.74       47.26      5.47 o 
  -5  10   0        0.70        0.72      3.53 o 
  -4  10   0        2.65        1.41      4.52 o 
  -3  10   0        2.88        3.71      2.54 o 
  -2  10   0       10.24       12.11      2.32 o 
  -1  10   0        0.36       -0.79      1.50 o 
   0  10   0       18.94       18.73      2.57 o 
   1  10   0      153.48      169.73      6.04 o 
   2  10   0        9.43       11.48      2.29 o 
   3  10   0        1.12        0.06      1.56 o 
   4  10   0        0.02        1.60      1.71 o 
   5  10   0        8.41        5.89      3.00 o 
   6  10   0       28.11       23.82      4.26 o 
   7  10   0       15.04       13.94      3.97 o 
  -4  11   0        2.98        1.73      2.80 o 
  -1  11   0       22.58       18.09      3.79 o 
   0  11   0       12.00       11.73      2.81 o 
   1  11   0        1.46       -2.15      3.14 o 
   2  11   0       68.12       70.50      4.26 o 
   3  11   0       26.08       20.87      3.93 o 
   4  11   0        2.07        0.26      2.56 o 
   5  11   0        1.84       -4.60      2.30 o 
   6  11   0        0.82       -1.24      2.63 o 
   0  12   0        1.08       -0.84      2.32 o 
   1  12   0       16.12       12.39      3.80 o 
   2  12   0       15.88       16.47      3.95 o 
   3  12   0        0.08        0.00      2.78 o 
   4  12   0        1.12       -1.90      2.53 o 
   5  12   0        1.36       -2.19      2.71 o 
   1  13   0        5.52        0.59      3.16 o 
   2  13   0       10.55       13.01      3.99 o 
  -5 -12   1        0.11       -4.25      2.71 o 
  -4 -12   1        2.98        1.21      3.20 o 
  -3 -12   1        3.13        2.65      3.12 o 
  -2 -12   1        7.82        9.02      3.66 o 
  -1 -12   1       14.01       11.52      3.68 o 
  -6 -11   1        0.03        2.32      3.25 o 
  -5 -11   1       16.05       17.04      3.97 o 
  -4 -11   1        1.72        2.82      2.95 o 
  -3 -11   1        0.89       -4.54      2.27 o 
  -2 -11   1        3.05        1.21      1.88 o 
  -1 -11   1       56.64       63.49      7.76 o 
   0 -11   1       20.75       21.89      4.18 o 
   3 -11   1       10.46        9.13      2.94 o 
   4 -11   1        6.82        6.62      3.21 o 
  -7 -10   1       17.69       19.18      4.25 o 
  -6 -10   1        4.18        4.61      2.96 o 
  -5 -10   1        6.62        6.38      3.08 o 
  -4 -10   1       14.39       15.40      2.87 o 
  -3 -10   1        2.52        2.07      1.71 o 
  -2 -10   1        1.61        0.62      1.61 o 
  -1 -10   1        5.85        3.51      1.96 o 
   0 -10   1        0.16       -1.61      1.41 o 
   1 -10   1        9.17        8.70      2.57 o 
   2 -10   1        7.23        6.90      2.46 o 
   3 -10   1        1.79        1.49      2.58 o 
   4 -10   1        0.89        2.54      2.18 o 
   5 -10   1        0.16        1.62      3.31 o 
  -8  -9   1        0.98        5.24      3.55 o 
  -7  -9   1       33.63       25.38      4.31 o 
  -6  -9   1        1.53        1.22      2.58 o 
  -5  -9   1        0.39        3.49      2.63 o 
  -4  -9   1       19.15       18.19      2.44 o 
  -3  -9   1       36.04       34.10      2.91 o 
  -2  -9   1        8.73        8.93      1.99 o 
  -1  -9   1       97.55       93.24      4.27 o 
   0  -9   1      174.78      167.13     10.95 o 
   1  -9   1       42.37       43.97      2.38 o 
   2  -9   1        0.87        0.17      1.11 o 
   3  -9   1        9.61        7.51      2.13 o 
   4  -9   1        0.07       -0.67      2.39 o 
   5  -9   1        4.67       -0.59      2.19 o 
   6  -9   1        2.75        0.68      2.30 o 
  -8  -8   1       14.89       15.53      4.25 o 
  -7  -8   1        1.91        0.63      2.63 o 
  -6  -8   1       44.01       44.60      3.99 o 
  -5  -8   1        0.65        3.22      2.20 o 
  -4  -8   1        0.53        1.54      2.22 o 
  -3  -8   1        2.23        1.97      1.50 o 
  -2  -8   1       39.00       39.05      2.85 o 
  -1  -8   1        0.09        0.74      1.47 o 
   0  -8   1       31.79       26.03      1.74 o 
   1  -8   1        7.01        7.75      1.27 o 
   2  -8   1       22.25       26.88      2.35 o 
   3  -8   1        0.12       -1.31      1.15 o 
   4  -8   1       14.36       12.55      2.43 o 
   5  -8   1       18.94       22.50      2.91 o 
   6  -8   1       35.75       36.15      3.59 o 
   7  -8   1        6.25        4.52      2.53 o 
  -9  -7   1        5.47        2.73      3.16 o 
  -8  -7   1        0.33        0.57      2.82 o 
  -7  -7   1        2.75        3.79      2.65 o 
  -6  -7   1       96.21       99.18      4.55 o 
  -5  -7   1        3.93        2.63      2.04 o 
  -4  -7   1      135.23      131.35      4.56 o 
  -3  -7   1       14.34       17.87      2.05 o 
  -2  -7   1       81.11       82.49      2.73 o 
  -1  -7   1        0.32        0.02      0.81 o 
   0  -7   1        0.30        0.28      0.76 o 
   1  -7   1        4.70        6.76      0.87 o 
   2  -7   1       75.19       81.43      1.98 o 
   3  -7   1       17.40       16.30      1.17 o 
   4  -7   1       32.66       32.95      1.84 o 
   5  -7   1        5.79        4.53      1.62 o 
   6  -7   1        3.03        3.41      1.67 o 
   7  -7   1        2.06        1.27      1.72 o 
  -9  -6   1       11.13       10.42      4.04 o 
  -8  -6   1       26.79       28.09      4.33 o 
  -7  -6   1        0.61        2.77      1.89 o 
  -6  -6   1        0.01        0.98      1.22 o 
  -5  -6   1       98.76      109.06      3.29 o 
  -4  -6   1       60.92       52.72      2.20 o 
  -3  -6   1      378.77      382.09      8.22 o 
  -2  -6   1      320.94      326.65     11.26 o 
  -1  -6   1       22.39       30.11      1.03 o 
   0  -6   1       44.81       42.39      1.13 o 
   1  -6   1      114.77      114.28      1.87 o 
   2  -6   1      180.03      185.80      2.59 o 
   3  -6   1        5.18        7.26      0.89 o 
   4  -6   1        3.15        2.71      0.81 o 
   5  -6   1       58.01       47.30      2.72 o 
   6  -6   1        1.62        1.54      1.47 o 
   7  -6   1       16.25       21.74      1.78 o 
   8  -6   1        2.58        1.44      1.82 o 
  -9  -5   1        1.74        3.41      2.19 o 
  -8  -5   1        9.51       14.84      2.93 o 
  -7  -5   1       28.52       24.04      2.76 o 
  -6  -5   1      132.03      127.27      3.84 o 
  -5  -5   1       33.03       30.68      3.31 o 
  -4  -5   1        5.70        4.91      1.13 o 
  -3  -5   1      103.89      101.63      2.68 o 
  -2  -5   1        9.00        8.87      1.32 o 
  -1  -5   1        7.01        6.15      0.57 o 
   0  -5   1        0.16        0.79      0.38 o 
   1  -5   1       15.07       12.88      0.67 o 
   2  -5   1        3.08        2.38      0.57 o 
   3  -5   1        5.37        6.11      0.66 o 
   4  -5   1        0.00       -0.34      0.69 o 
   5  -5   1       32.08       29.42      1.44 o 
   6  -5   1       37.61       38.54      2.96 o 
   7  -5   1        0.16       -0.26      0.96 o 
   8  -5   1        5.31        7.77      1.97 o 
 -10  -4   1        4.39        4.64      2.40 o 
  -9  -4   1        0.04       -0.54      1.83 o 
  -8  -4   1        8.01        7.55      2.16 o 
  -7  -4   1      109.59      105.19      4.62 o 
  -6  -4   1      196.52      183.57      3.82 o 
  -5  -4   1      119.22      119.85      2.18 o 
  -4  -4   1       40.54       40.53      1.16 o 
  -3  -4   1       16.42       18.68      1.45 o 
  -2  -4   1      166.47      197.08      3.04 o 
  -1  -4   1       39.24       47.13      1.30 o 
   0  -4   1      703.64      697.03      4.87 o 
   1  -4   1        2.87        6.56      0.48 o 
   2  -4   1       16.85       21.64      0.76 o 
   3  -4   1       18.97       18.40      0.76 o 
   4  -4   1       63.54       85.20      1.85 o 
   5  -4   1        2.92        1.63      0.80 o 
   6  -4   1        0.02        1.53      0.78 o 
   7  -4   1       19.14       19.73      1.62 o 
   8  -4   1       10.57       11.22      2.00 o 
   9  -4   1        2.38       -0.43      2.23 o 
 -10  -3   1        5.95        7.27      2.62 o 
  -9  -3   1        1.87        2.28      2.06 o 
  -8  -3   1        7.31        6.80      1.79 o 
  -7  -3   1        5.29        5.04      1.30 o 
  -6  -3   1       33.93       28.49      1.50 o 
  -5  -3   1       73.56       71.38      1.54 o 
  -4  -3   1       22.80       25.65      0.95 o 
  -3  -3   1       26.45       13.55      0.65 o 
  -2  -3   1       24.77       21.49      0.97 o 
  -1  -3   1      654.14      646.58      7.80 o 
   0  -3   1     1787.34     1794.38     11.63 o 
   1  -3   1      617.60      595.59      4.85 o 
   2  -3   1      380.46      445.84      3.25 o 
   3  -3   1      150.87      159.30      1.79 o 
   4  -3   1        1.61        0.66      0.37 o 
   5  -3   1        4.55        1.36      0.58 o 
   6  -3   1        4.33        5.58      0.98 o 
   7  -3   1        7.10        8.53      1.18 o 
   8  -3   1        4.79        2.74      1.36 o 
   9  -3   1        0.74       -0.29      1.47 o 
 -10  -2   1        0.01       -3.02      3.19 o 
  -9  -2   1       10.58       15.84      2.18 o 
  -8  -2   1        0.05        0.85      1.47 o 
  -7  -2   1       61.32       59.92      2.55 o 
  -6  -2   1        0.11       -0.71      0.90 o 
  -5  -2   1      542.33      530.37      4.85 o 
  -4  -2   1     1337.98     1366.92     10.76 o 
  -3  -2   1      150.68      170.51      1.99 o 
  -2  -2   1      452.30      455.40      4.01 o 
  -1  -2   1       25.91       27.40      1.35 o 
   0  -2   1     1468.05     1621.70     12.61 o 
   1  -2   1      270.36      221.07      1.87 o 
   2  -2   1      593.95      561.71      3.61 o 
   3  -2   1      313.88      339.40      2.70 o 
   4  -2   1      788.65      856.83      6.93 o 
   5  -2   1       55.04       61.94      1.46 o 
   6  -2   1       52.83       55.45      1.93 o 
   7  -2   1       12.03       11.70      1.27 o 
   8  -2   1        0.12       -1.29      1.12 o 
   9  -2   1        0.00       -1.70      1.61 o 
 -10  -1   1        0.73        1.43      2.41 o 
  -9  -1   1        2.57        0.85      2.00 o 
  -8  -1   1        2.70        1.83      1.53 o 
  -7  -1   1       46.31       43.60      2.04 o 
  -6  -1   1        2.04       -0.09      0.65 o 
  -5  -1   1      127.25      118.22      1.40 o 
  -4  -1   1       18.78       15.95      0.60 o 
  -3  -1   1        2.13        1.56      0.30 o 
  -2  -1   1      262.16      247.30      1.96 o 
  -1  -1   1      732.27      773.42      6.72 o 
   0  -1   1        5.17       -0.86      0.43 o 
   1  -1   1     2999.02     3063.17     19.17 o 
   2  -1   1      592.43      569.26      3.91 o 
   3  -1   1       78.48       80.74      1.15 o 
   4  -1   1      117.76      104.47      1.50 o 
   5  -1   1       20.27       16.65      0.76 o 
   6  -1   1        2.86        4.26      0.89 o 
   7  -1   1        2.67        3.03      1.14 o 
   8  -1   1       18.24       14.70      2.14 o 
   9  -1   1        3.68        5.66      1.90 o 
  10  -1   1        3.90        7.99      3.28 o 
 -10   0   1        0.16        2.97      2.70 o 
  -9   0   1       37.67       36.70      2.85 o 
  -8   0   1       19.51       19.53      1.78 o 
  -7   0   1       40.20       42.25      2.07 o 
  -6   0   1      109.84      112.53      2.06 o 
  -5   0   1       41.15       29.61      0.85 o 
  -4   0   1      134.19      164.44      1.79 o 
  -3   0   1       95.97       98.87      1.20 o 
  -2   0   1        1.17       -0.42      0.21 o 
  -1   0   1     2923.98     3051.89     21.86 o 
   1   0   1     3928.11     3824.76     25.22 o 
   2   0   1     1328.83     1321.96      8.75 o 
   3   0   1       60.11       53.76      1.04 o 
   4   0   1      324.72      353.56      3.33 o 
   5   0   1      233.93      213.91      2.59 o 
   6   0   1      165.07      165.32      3.43 o 
   7   0   1      220.59      223.23      5.37 o 
   8   0   1        9.93       12.80      1.97 o 
   9   0   1       24.39       28.47      2.62 o 
  10   0   1        0.21        0.15      2.34 o 
 -10   1   1       13.07        6.42      2.50 o 
  -9   1   1        0.00        0.41      1.32 o 
  -8   1   1       83.53       74.56      3.63 o 
  -7   1   1       43.34       43.39      1.87 o 
  -6   1   1       37.20       44.91      1.35 o 
  -5   1   1       71.42       63.39      1.24 o 
  -4   1   1      227.72      211.42      2.06 o 
  -3   1   1     1468.98     1551.73      9.39 o 
  -2   1   1       56.69       57.61      0.80 o 
  -1   1   1     6114.81     5811.32     39.27 o 
   0   1   1     1405.56     1377.22     27.82 o 
   1   1   1       62.07       65.24      1.28 o 
   2   1   1     4262.29     4283.65     31.54 o 
   3   1   1        2.24        6.48      0.47 o 
   4   1   1      123.77      119.97      1.78 o 
   5   1   1       33.85       34.98      0.99 o 
   6   1   1      178.81      181.68      4.37 o 
   7   1   1       16.26       15.25      1.85 o 
   8   1   1      118.04      117.77      4.12 o 
   9   1   1        0.67        2.53      1.64 o 
  10   1   1       23.86       30.03      3.66 o 
  -9   2   1        9.43        8.77      1.99 o 
  -8   2   1        6.02        6.96      1.21 o 
  -7   2   1       11.09       15.38      1.39 o 
  -6   2   1       84.50       83.31      2.00 o 
  -5   2   1       11.68       12.12      0.88 o 
  -4   2   1       43.21       59.81      1.11 o 
  -3   2   1      145.95      159.92      1.65 o 
  -2   2   1      413.15      372.55      2.75 o 
  -1   2   1        0.34        3.94      0.39 o 
   0   2   1     2538.66     2645.09     25.62 o 
   1   2   1     1337.58     1365.58     18.30 o 
   2   2   1      848.84      762.12      6.42 o 
   3   2   1        7.77       19.25      0.67 o 
   4   2   1      177.73      182.54      2.26 o 
   5   2   1       63.61       65.65      1.29 o 
   6   2   1      282.28      275.62      5.39 o 
   7   2   1      121.71      120.36      3.74 o 
   8   2   1      118.70      120.05      4.10 o 
   9   2   1        4.05        4.57      1.92 o 
  10   2   1        1.28        2.46      1.89 o 
  -9   3   1        0.73        1.56      1.61 o 
  -8   3   1       29.22       39.30      4.79 o 
  -7   3   1       22.45       27.06      1.83 o 
  -6   3   1       76.67       64.29      1.88 o 
  -5   3   1       45.57       49.32      1.30 o 
  -4   3   1       52.61       78.62      1.38 o 
  -3   3   1      208.80      212.90      2.28 o 
  -2   3   1       56.22       75.83      1.17 o 
  -1   3   1       81.62      105.67      1.45 o 
   0   3   1      464.33      495.27      6.22 o 
   1   3   1      222.51      238.54      3.81 o 
   2   3   1      155.39      163.21      2.66 o 
   3   3   1      428.68      425.83      4.17 o 
   4   3   1      145.72      146.05      2.88 o 
   5   3   1      177.41      181.08      2.99 o 
   6   3   1      477.64      462.22      7.40 o 
   7   3   1       95.60       96.10      3.29 o 
   8   3   1        1.01       -0.28      1.37 o 
   9   3   1       15.62       11.97      2.47 o 
  10   3   1        4.53        1.01      2.21 o 
  -9   4   1       17.98       18.56      3.07 o 
  -8   4   1        0.01        0.21      1.45 o 
  -7   4   1       37.07       35.92      1.77 o 
  -6   4   1       49.66       45.19      1.68 o 
  -5   4   1       14.82       16.17      0.98 o 
  -4   4   1      111.07       94.55      1.60 o 
  -3   4   1      135.39      145.44      1.84 o 
  -2   4   1       40.42       51.55      1.08 o 
  -1   4   1      414.74      427.38      4.52 o 
   0   4   1      108.44      100.56      1.52 o 
   1   4   1      176.69      156.41      2.58 o 
   2   4   1        1.06        7.41      1.42 o 
   3   4   1      401.85      409.65      6.94 o 
   4   4   1       26.68       21.53      0.94 o 
   5   4   1      628.51      627.87      8.80 o 
   6   4   1       59.73       55.43      2.47 o 
   7   4   1        0.03       -0.97      1.43 o 
   8   4   1      100.68      106.07      4.69 o 
   9   4   1        3.07        4.39      2.07 o 
  10   4   1        9.10        7.86      2.47 o 
  -8   5   1        7.52        6.06      1.91 o 
  -7   5   1       14.90       17.14      1.69 o 
  -6   5   1        0.03        1.60      0.84 o 
  -5   5   1        5.33        6.12      0.96 o 
  -4   5   1       39.75       38.08      1.22 o 
  -3   5   1       11.14       10.93      0.77 o 
  -2   5   1      440.89      455.57      4.38 o 
  -1   5   1      201.04      267.50      3.31 o 
   0   5   1      111.12      118.00      1.79 o 
   1   5   1       47.42       63.18      1.43 o 
   2   5   1       34.81       42.99      1.93 o 
   3   5   1      805.26      942.81     11.65 o 
   4   5   1        2.12        1.91      0.51 o 
   5   5   1       57.81       58.26      2.99 o 
   6   5   1      159.57      164.54      4.84 o 
   7   5   1       35.88       30.04      3.68 o 
   8   5   1        2.07        6.00      2.00 o 
   9   5   1        2.69        3.55      4.28 o 
  10   5   1       16.97       16.75      4.15 o 
  -8   6   1        1.21       -0.55      1.94 o 
  -7   6   1        9.28        4.49      1.79 o 
  -6   6   1       22.34       25.09      1.61 o 
  -5   6   1       36.70       34.80      1.98 o 
  -4   6   1       23.18       17.45      1.13 o 
  -3   6   1        0.41        1.95      0.80 o 
  -2   6   1        0.00       -0.86      0.66 o 
  -1   6   1      149.55      155.06      2.26 o 
   0   6   1        0.69        0.45      0.38 o 
   1   6   1        8.50        6.20      0.70 o 
   2   6   1       22.10       20.22      1.49 o 
   3   6   1        6.28       11.13      2.14 o 
   4   6   1       22.38       27.80      1.85 o 
   5   6   1        2.59        5.51      1.48 o 
   6   6   1       47.99       53.49      4.16 o 
   7   6   1        4.58        6.28      2.60 o 
   8   6   1        7.09        9.83      3.11 o 
   9   6   1        7.13        9.78      3.57 o 
  -7   7   1        0.07       -0.15      1.65 o 
  -6   7   1       53.98       42.84      3.07 o 
  -5   7   1       49.11       46.23      1.98 o 
  -4   7   1       18.58       16.37      1.34 o 
  -3   7   1        9.62       10.40      1.07 o 
  -2   7   1       25.64       23.99      1.24 o 
  -1   7   1        6.47        6.69      0.79 o 
   0   7   1      204.20      212.14      3.64 o 
   1   7   1       70.36       64.81      2.41 o 
   2   7   1        1.70       -0.64      1.33 o 
   3   7   1        0.72        1.36      1.35 o 
   4   7   1       71.85       67.35      4.48 o 
   5   7   1       39.64       34.92      3.61 o 
   6   7   1       12.96       11.16      2.76 o 
   7   7   1        0.85       -0.38      2.30 o 
   8   7   1        4.65        5.43      3.07 o 
   9   7   1        6.95        5.35      3.58 o 
  -7   8   1        0.01        0.02      2.18 o 
  -6   8   1        0.96        1.78      5.51 o 
  -5   8   1        2.72        1.79      1.49 o 
  -4   8   1        0.81        3.73      1.16 o 
  -3   8   1        6.45        5.11      1.10 o 
  -2   8   1       10.67       10.25      1.16 o 
  -1   8   1       10.41       11.94      1.03 o 
   0   8   1        0.29        0.72      1.16 o 
   1   8   1        6.84        8.44      1.41 o 
   2   8   1        4.45        2.34      1.62 o 
   3   8   1       22.43       24.61      2.39 o 
   4   8   1       14.92       14.91      2.06 o 
   5   8   1       14.27       13.04      2.89 o 
   6   8   1        4.21        2.54      2.36 o 
   7   8   1        1.35       -0.54      2.47 o 
   8   8   1        1.09        1.09      3.02 o 
  -6   9   1        9.02        6.58      2.60 o 
  -5   9   1       11.27       14.84      2.07 o 
  -4   9   1       77.52       82.24      5.07 o 
  -3   9   1       27.07       23.77      1.77 o 
  -2   9   1       12.13       13.41      1.24 o 
  -1   9   1       62.17       65.93      2.93 o 
   0   9   1       20.33       25.26      2.03 o 
   1   9   1      140.75      149.40      5.36 o 
   2   9   1        0.90        0.01      1.42 o 
   3   9   1        3.59        2.36      3.06 o 
   4   9   1       20.22       17.44      2.35 o 
   5   9   1       34.81       35.69      6.38 o 
   6   9   1        0.24        2.83      2.46 o 
   7   9   1        6.20       12.75      3.37 o 
   8   9   1       15.64       23.30      4.29 o 
  -5  10   1        0.00        2.04      2.24 o 
  -4  10   1        0.01        0.47      1.73 o 
  -3  10   1        1.27        1.93      1.53 o 
  -2  10   1       10.10       12.22      1.83 o 
  -1  10   1        0.00       -0.26      1.43 o 
   0  10   1       89.76       89.52      3.46 o 
   1  10   1        0.11        1.52      1.81 o 
   2  10   1       13.85       14.52      2.38 o 
   3  10   1       22.86       25.43      4.24 o 
   4  10   1        1.23        0.11      1.56 o 
   5  10   1        1.62       -0.50      2.35 o 
   6  10   1        1.37       -0.19      2.60 o 
   7  10   1        3.31        3.39      3.10 o 
  -2  11   1        1.33        3.97      2.63 o 
  -1  11   1        2.19        1.31      1.56 o 
   0  11   1        4.09        4.53      2.11 o 
   1  11   1        8.78       12.68      2.54 o 
   2  11   1       34.15       37.30      4.39 o 
   3  11   1        0.65       -1.43      2.28 o 
   4  11   1        2.47        2.62      2.72 o 
   5  11   1        0.05        2.94      2.88 o 
   6  11   1        4.51        3.04      3.28 o 
  -1  12   1        1.91        1.60      2.67 o 
   0  12   1        7.10       10.34      3.63 o 
   1  12   1        1.04       -3.19      2.28 o 
   2  12   1       50.06       50.92      5.38 o 
   3  12   1       17.02       13.02      3.81 o 
   4  12   1        2.78        4.95      3.37 o 
   5  12   1        6.98        8.35      3.44 o 
   1  13   1        0.00       -1.23      2.79 o 
   2  13   1        1.21        4.69      3.26 o 
  -4 -12   2        0.35       -0.45      3.07 o 
  -3 -12   2        3.36        3.11      3.14 o 
  -2 -12   2        4.44        1.95      3.19 o 
  -1 -12   2       12.22       13.89      3.23 o 
   0 -12   2        4.49        6.30      2.76 o 
   1 -12   2        0.03       -0.78      2.24 o 
   2 -12   2        4.12        2.41      2.55 o 
  -6 -11   2       23.76       26.40      4.70 o 
  -5 -11   2        2.46       -2.65      2.67 o 
  -4 -11   2        1.54       -1.62      2.58 o 
  -3 -11   2       15.14       10.48      2.43 o 
  -2 -11   2        0.12       -1.51      1.20 o 
  -1 -11   2        7.85        7.19      2.43 o 
   2 -11   2        1.84        3.69      2.56 o 
   3 -11   2        5.52        7.25      3.08 o 
  -7 -10   2        0.18       -0.90      3.11 o 
  -6 -10   2        1.24        2.22      3.02 o 
  -5 -10   2        1.85       -0.51      2.68 o 
  -4 -10   2        6.37        3.45      2.98 o 
  -3 -10   2        3.02        2.81      3.48 o 
  -2 -10   2        0.39       -0.44      1.16 o 
  -1 -10   2       10.59       10.30      2.19 o 
   0 -10   2        0.68        0.59      1.13 o 
   1 -10   2       13.73       13.34      2.60 o 
   2 -10   2        6.75        5.36      2.61 o 
   3 -10   2        7.05        4.80      3.11 o 
   4 -10   2        5.22        0.62      3.26 o 
   5 -10   2       10.74        5.83      1.77 o 
  -8  -9   2       16.09        7.03      3.78 o 
  -7  -9   2        9.29        7.52      3.39 o 
  -6  -9   2       25.03       21.61      3.98 o 
  -5  -9   2        9.55        6.58      3.03 o 
  -4  -9   2        0.48        0.27      2.53 o 
  -3  -9   2       20.94       22.12      1.92 o 
  -2  -9   2       29.89       36.36      2.23 o 
  -1  -9   2       96.58       95.36      3.92 o 
   0  -9   2       72.59       76.82      2.77 o 
   1  -9   2      208.65      213.06      4.79 o 
   2  -9   2        6.73        4.09      2.60 o 
   3  -9   2        7.91        6.24      2.59 o 
   4  -9   2        1.06       -1.13      1.95 o 
   5  -9   2        7.80        6.85      2.52 o 
   6  -9   2        1.68        0.75      2.65 o 
  -8  -8   2       10.77       12.71      4.06 o 
  -7  -8   2       33.55       33.25      5.23 o 
  -6  -8   2        7.53        6.42      2.05 o 
  -5  -8   2      146.75      139.69      6.12 o 
  -4  -8   2        0.72        2.52      2.26 o 
  -3  -8   2        4.22        1.87      2.15 o 
  -2  -8   2       41.94       39.35      2.17 o 
  -1  -8   2       64.21       63.54      2.39 o 
   0  -8   2        9.49        9.18      1.49 o 
   1  -8   2       97.30       92.82      2.64 o 
   2  -8   2        0.30       -1.22      0.97 o 
   3  -8   2       10.48        7.65      2.10 o 
   4  -8   2        0.15       -1.45      1.70 o 
   5  -8   2        7.91        9.12      2.49 o 
   6  -8   2       15.62       15.27      3.68 o 
   7  -8   2        4.63        3.56      1.56 o 
  -9  -7   2        3.67        4.55      3.67 o 
  -8  -7   2        2.53        3.15      2.19 o 
  -7  -7   2        2.83        4.49      2.32 o 
  -6  -7   2       63.31       65.92      4.00 o 
  -5  -7   2        6.64        7.35      1.89 o 
  -4  -7   2       10.08       10.36      1.46 o 
  -3  -7   2      173.86      175.55      4.01 o 
  -2  -7   2      106.39       98.79      3.05 o 
  -1  -7   2        0.49        1.64      0.93 o 
   0  -7   2       24.74       29.21      1.50 o 
   1  -7   2       88.14       93.92      2.18 o 
   2  -7   2       15.08       15.95      1.24 o 
   3  -7   2        3.84        3.54      1.05 o 
   4  -7   2       10.45       13.29      1.77 o 
   5  -7   2        4.65        4.18      1.66 o 
   6  -7   2        2.91        2.94      1.42 o 
   7  -7   2        0.23        1.88      1.21 o 
  -9  -6   2        9.38       12.27      4.09 o 
  -8  -6   2       46.90       52.86      4.05 o 
  -7  -6   2        2.36       -0.21      1.87 o 
  -6  -6   2      187.88      190.32      4.78 o 
  -5  -6   2      155.74      153.25      5.28 o 
  -4  -6   2       98.88       96.14      3.41 o 
  -3  -6   2      137.86      140.82      2.99 o 
  -2  -6   2      533.93      548.19      6.46 o 
  -1  -6   2        0.13        0.75      0.45 o 
   0  -6   2       14.47       16.48      0.92 o 
   1  -6   2       18.06       23.04      1.07 o 
   2  -6   2       12.06       12.30      0.92 o 
   3  -6   2        2.67        1.36      0.83 o 
   4  -6   2       47.67       45.66      1.83 o 
   5  -6   2        5.40        5.74      1.59 o 
   6  -6   2       34.77       33.04      1.93 o 
   7  -6   2       43.23       41.47      2.02 o 
   8  -6   2        4.49        2.47      1.84 o 
  -9  -5   2        8.44        9.17      3.26 o 
  -8  -5   2       17.15       19.46      2.30 o 
  -7  -5   2        4.38        2.01      2.03 o 
  -6  -5   2      612.24      593.80      9.68 o 
  -5  -5   2        0.00        0.18      0.94 o 
  -4  -5   2       31.06       21.52      1.33 o 
  -3  -5   2        0.45        3.40      0.47 o 
  -2  -5   2       56.04       56.88      1.89 o 
  -1  -5   2      121.47      137.24      1.79 o 
   0  -5   2       33.42       29.05      1.16 o 
   1  -5   2       54.04       61.09      1.53 o 
   2  -5   2       14.28       15.44      0.87 o 
   3  -5   2       21.44       18.05      0.92 o 
   4  -5   2       13.40       12.78      1.06 o 
   5  -5   2        2.83        3.52      0.85 o 
   6  -5   2        0.59        0.93      0.91 o 
   7  -5   2        3.81        7.59      1.86 o 
   8  -5   2       21.59       19.72      2.55 o 
 -10  -4   2        1.66        0.86      2.59 o 
  -9  -4   2        0.65       -2.44      1.81 o 
  -8  -4   2       13.41       15.70      2.17 o 
  -7  -4   2      111.99      105.39      3.87 o 
  -6  -4   2        6.02        6.98      1.83 o 
  -5  -4   2       14.86       16.52      1.07 o 
  -4  -4   2        0.12       -0.58      0.33 o 
  -3  -4   2       63.42       59.92      1.15 o 
  -2  -4   2      508.56      533.65     10.86 o 
  -1  -4   2       61.61       67.89      1.32 o 
   0  -4   2      204.99      174.03      1.99 o 
   1  -4   2      725.73      655.84      5.21 o 
   2  -4   2       42.23       37.30      0.94 o 
   3  -4   2       25.23       32.42      0.98 o 
   4  -4   2       84.69      100.16      1.96 o 
   5  -4   2       41.63       34.51      1.57 o 
   6  -4   2        1.24        3.01      0.72 o 
   7  -4   2       10.19        6.52      1.45 o 
   8  -4   2        1.80       -0.46      1.35 o 
   9  -4   2        1.52       -1.37      2.18 o 
 -10  -3   2       11.29       19.51      4.58 o 
  -9  -3   2        5.96        7.10      2.38 o 
  -8  -3   2        0.50        2.19      1.30 o 
  -7  -3   2        4.27        4.04      1.04 o 
  -6  -3   2       10.20       10.69      1.25 o 
  -5  -3   2      205.83      205.39      2.77 o 
  -4  -3   2       13.18       14.76      0.64 o 
  -3  -3   2      221.29      232.41      2.62 o 
  -2  -3   2       42.28       53.91      1.01 o 
  -1  -3   2       80.70       88.12      1.13 o 
   0  -3   2      207.08      225.46      2.38 o 
   1  -3   2      640.66      638.94      4.91 o 
   2  -3   2      614.42      602.90      4.37 o 
   3  -3   2      636.65      662.34      4.91 o 
   4  -3   2      148.98      158.78      2.10 o 
   5  -3   2        0.03       -0.01      0.89 o 
   6  -3   2        1.11        1.58      0.50 o 
   7  -3   2        4.42        1.48      1.50 o 
   8  -3   2        2.01       -0.12      1.31 o 
   9  -3   2        1.43       -1.62      1.75 o 
 -10  -2   2        1.01        1.97      3.32 o 
  -9  -2   2        1.78        5.23      1.80 o 
  -8  -2   2        4.63        1.95      1.88 o 
  -7  -2   2      166.86      162.15      3.39 o 
  -6  -2   2       25.55       30.82      1.98 o 
  -5  -2   2       28.24       37.05      1.00 o 
  -4  -2   2      428.46      460.97      4.04 o 
  -3  -2   2      837.74      803.66      6.09 o 
  -2  -2   2     1227.62     1198.85      8.52 o 
  -1  -2   2       12.91        7.70      0.39 o 
   0  -2   2    27071.29    22706.20    187.33 o 
   1  -2   2      193.27      200.53      1.75 o 
   2  -2   2      762.49      791.15      5.35 o 
   3  -2   2       56.91       60.98      1.01 o 
   4  -2   2      435.31      468.55      3.77 o 
   5  -2   2       23.14       15.63      0.85 o 
   6  -2   2       33.77       34.38      1.58 o 
   7  -2   2       57.82       60.41      2.53 o 
   8  -2   2        9.92        7.39      1.86 o 
   9  -2   2        0.17        0.00      1.56 o 
 -10  -1   2        7.05       10.78      5.33 o 
  -9  -1   2        0.72        0.62      1.38 o 
  -8  -1   2        6.66        5.57      1.36 o 
  -7  -1   2       25.12       29.23      1.68 o 
  -6  -1   2       16.57       14.38      0.93 o 
  -5  -1   2       59.93       66.63      1.23 o 
  -4  -1   2       45.90       42.65      0.90 o 
  -3  -1   2      100.11      107.57      1.56 o 
  -2  -1   2     3731.40     3564.31     32.41 o 
  -1  -1   2     1151.90     1173.06      7.62 o 
   0  -1   2     4784.38     4830.67     34.68 o 
   1  -1   2       46.46       59.71      0.64 o 
   2  -1   2      284.50      219.33      1.96 o 
   3  -1   2       12.21        9.82      0.43 o 
   4  -1   2      160.83      147.04      1.81 o 
   5  -1   2      204.90      218.06      2.54 o 
   6  -1   2       33.44       32.07      1.76 o 
   7  -1   2       88.35       88.01      3.54 o 
   8  -1   2        0.41        1.53      1.84 o 
   9  -1   2        0.39        1.93      1.85 o 
  10  -1   2        9.67       11.16      7.86 o 
 -10   0   2        0.94       -2.86      1.86 o 
  -9   0   2        2.60        3.87      1.35 o 
  -8   0   2      107.08      102.28      3.26 o 
  -7   0   2       30.62       25.64      2.60 o 
  -6   0   2       38.96       38.99      1.15 o 
  -5   0   2        8.71        7.23      0.58 o 
  -4   0   2      887.28      937.29      6.20 o 
  -3   0   2      448.46      462.28      3.62 o 
  -2   0   2        1.47        2.69      0.31 o 
  -1   0   2     1876.17     1803.21     10.61 o 
   0   0   2       17.57       12.01      0.33 o 
   1   0   2     1404.90     1470.23     10.74 o 
   2   0   2     2067.45     2113.29     13.53 o 
   3   0   2      117.07      119.93      1.50 o 
   4   0   2      377.27      400.37      3.63 o 
   5   0   2       50.19       42.73      1.24 o 
   6   0   2        0.60       -0.70      1.46 o 
   7   0   2       70.99       67.47      3.09 o 
   8   0   2        0.16        1.82      2.33 o 
   9   0   2        3.05        4.27      1.55 o 
  10   0   2       10.89       17.08      4.55 o 
  -9   1   2       18.47       20.03      2.28 o 
  -8   1   2       39.68       43.19      2.11 o 
  -7   1   2      233.13      208.50      3.81 o 
  -6   1   2        5.13        3.12      0.59 o 
  -5   1   2       85.30       98.12      1.57 o 
  -4   1   2      112.12      106.74      1.47 o 
  -3   1   2       93.56       96.71      1.26 o 
  -2   1   2       85.00       90.06      0.98 o 
  -1   1   2     1058.44     1040.52      6.89 o 
   0   1   2      241.22      242.46      2.24 o 
   1   1   2     1831.92     1824.91     20.05 o 
   2   1   2      270.91      274.30      2.26 o 
   3   1   2      158.11      185.48      1.92 o 
   4   1   2       40.82       47.31      1.09 o 
   5   1   2       44.98       35.96      0.98 o 
   6   1   2      461.31      466.14      7.65 o 
   7   1   2      183.07      191.98      4.84 o 
   8   1   2       13.40       15.60      2.02 o 
   9   1   2       27.88       26.24      2.50 o 
  10   1   2        0.02        1.33      2.53 o 
  -9   2   2        1.36       -1.29      2.04 o 
  -8   2   2        2.76        3.08      0.98 o 
  -7   2   2       13.25       10.11      1.09 o 
  -6   2   2        2.22        1.10      0.65 o 
  -5   2   2      223.45      219.26      2.64 o 
  -4   2   2        1.14        0.11      0.29 o 
  -3   2   2       81.23       90.09      1.27 o 
  -2   2   2      327.44      318.54      2.46 o 
  -1   2   2      221.56      237.78      2.05 o 
   0   2   2        1.85        0.47      0.48 o 
   1   2   2    11361.29    11340.65    108.27 o 
   2   2   2     1159.98     1178.08     10.07 o 
   3   2   2      424.43      474.22      4.06 o 
   4   2   2       36.20       56.28      1.17 o 
   5   2   2       59.01       59.20      1.35 o 
   6   2   2      988.57      937.82     11.98 o 
   7   2   2       68.70       63.89      3.39 o 
   8   2   2        0.56        3.09      1.53 o 
   9   2   2       18.09       22.23      2.38 o 
  10   2   2       12.48        9.07      2.94 o 
  -9   3   2        2.19        6.42      2.30 o 
  -8   3   2        2.46        4.00      1.32 o 
  -7   3   2       52.87       48.19      1.93 o 
  -6   3   2       29.85       27.57      1.34 o 
  -5   3   2       16.87       20.62      1.00 o 
  -4   3   2       51.05       50.29      1.16 o 
  -3   3   2      157.92      165.09      1.87 o 
  -2   3   2      127.92      121.96      1.43 o 
  -1   3   2     1206.81     1149.62      7.82 o 
   0   3   2      490.66      475.80      5.41 o 
   1   3   2      111.15      121.24      2.08 o 
   2   3   2     1189.46     1319.34     15.56 o 
   3   3   2      456.69      508.86      5.26 o 
   4   3   2      184.76      201.68      3.27 o 
   5   3   2       45.63       49.08      1.56 o 
   6   3   2       35.41       33.95      2.07 o 
   7   3   2        4.58        2.47      1.32 o 
   8   3   2        0.02       -1.42      2.55 o 
   9   3   2        1.16        1.95      1.91 o 
  10   3   2        7.79        6.42      3.25 o 
  -9   4   2        0.01       -0.04      2.10 o 
  -8   4   2        5.90        4.56      1.74 o 
  -7   4   2       25.87       26.18      1.97 o 
  -6   4   2        4.70        7.13      1.10 o 
  -5   4   2       92.57      104.17      2.04 o 
  -4   4   2       23.50       30.22      1.07 o 
  -3   4   2      117.14      108.80      1.66 o 
  -2   4   2      334.06      416.90      3.57 o 
  -1   4   2      984.62      992.24      8.40 o 
   0   4   2       21.69       23.11      1.47 o 
   1   4   2       26.40       17.09      0.68 o 
   2   4   2     1078.55     1241.28     13.19 o 
   3   4   2       22.07       32.93      1.08 o 
   4   4   2        1.17        1.32      0.43 o 
   5   4   2       31.97       28.59      2.46 o 
   6   4   2        9.29        8.67      1.42 o 
   7   4   2        0.21       -1.63      1.13 o 
   8   4   2       22.86       22.95      4.03 o 
   9   4   2        0.00        1.30      1.84 o 
  10   4   2        0.29        0.69      1.91 o 
  -8   5   2        1.63        2.45      1.66 o 
  -7   5   2        0.61        1.43      1.20 o 
  -6   5   2       44.15       42.16      1.89 o 
  -5   5   2       33.40       36.59      1.58 o 
  -4   5   2       13.02       11.99      0.91 o 
  -3   5   2        8.70        7.24      0.74 o 
  -2   5   2        8.81        7.47      0.79 o 
  -1   5   2       19.65       21.06      0.98 o 
   0   5   2      711.35      744.98      8.21 o 
   1   5   2        2.67        3.71      0.63 o 
   2   5   2        1.15        1.26      0.90 o 
   3   5   2       27.81       34.13      1.24 o 
   4   5   2      183.44      167.71      2.54 o 
   5   5   2        1.23        2.82      1.33 o 
   6   5   2       31.97       30.52      2.33 o 
   8   5   2       10.94       15.26      2.98 o 
   9   5   2        3.06        0.90      3.65 o 
  -8   6   2        3.71        2.54      2.90 o 
  -7   6   2        0.72        0.96      1.24 o 
  -6   6   2        4.61        6.56      1.51 o 
  -5   6   2       60.12       63.46      2.03 o 
  -4   6   2       56.44       56.88      1.71 o 
  -3   6   2        0.07       -0.12      0.63 o 
  -2   6   2       17.09       13.33      1.00 o 
  -1   6   2      846.37      822.87      7.33 o 
   0   6   2        3.87        6.47      0.83 o 
   1   6   2        9.76       10.57      0.82 o 
   2   6   2        0.24       -0.30      0.75 o 
   3   6   2       51.18       53.68      2.35 o 
   4   6   2        3.46        7.94      1.28 o 
   5   6   2        0.42        0.47      1.28 o 
   6   6   2       21.70       21.68      2.08 o 
   7   6   2        2.44       -0.34      2.24 o 
   8   6   2        0.11       -1.32      2.35 o 
   9   6   2       10.39       18.18      3.94 o 
  -7   7   2        0.20       -0.56      1.29 o 
  -6   7   2       10.25       13.42      1.37 o 
  -5   7   2      109.61       96.77      4.11 o 
  -4   7   2      239.66      248.92      3.80 o 
  -3   7   2       38.18       43.43      1.61 o 
  -2   7   2        3.53        2.32      0.84 o 
  -1   7   2        0.03       -0.93      0.58 o 
   0   7   2       22.61       25.04      1.43 o 
   1   7   2        1.34        0.16      0.68 o 
   2   7   2        1.83       -0.84      1.25 o 
   3   7   2       31.66       37.13      2.57 o 
   4   7   2       13.30       10.56      2.51 o 
   5   7   2       97.65       76.93      4.72 o 
   6   7   2        4.40        1.88      2.26 o 
   7   7   2        0.54        1.14      2.39 o 
   8   7   2        2.87        8.87      2.98 o 
   9   7   2       21.12       24.45      4.18 o 
  -7   8   2        2.83        4.52      2.94 o 
  -6   8   2        1.97        2.66      2.12 o 
  -5   8   2        3.07        4.92      1.67 o 
  -4   8   2        1.43        4.12      1.53 o 
  -3   8   2       13.81       14.22      1.31 o 
  -2   8   2      163.40      147.15      2.80 o 
  -1   8   2       65.54       59.43      2.23 o 
   0   8   2       26.29       28.41      2.02 o 
   1   8   2       98.79      101.20      4.23 o 
   2   8   2       21.40       23.85      2.43 o 
   3   8   2        0.02       -0.25      1.35 o 
   4   8   2      119.65       99.15      4.16 o 
   5   8   2       54.35       47.02      4.03 o 
   6   8   2       10.75        8.89      2.69 o 
   7   8   2        0.00       -3.18      2.08 o 
   8   8   2       20.57       22.51      3.75 o 
  -6   9   2        0.02        2.37      1.66 o 
  -5   9   2        6.39        4.86      3.23 o 
  -4   9   2       11.12       14.86      1.63 o 
  -3   9   2        0.52        1.73      1.01 o 
  -2   9   2       12.38       10.33      1.71 o 
  -1   9   2       27.66       33.44      2.29 o 
   0   9   2       35.43       29.43      2.82 o 
   1   9   2      122.37      126.51      4.91 o 
   2   9   2      104.17       99.69      5.67 o 
   3   9   2        3.23        2.66      1.55 o 
   4   9   2       13.43       11.75      2.10 o 
   5   9   2        7.78        9.61      2.58 o 
   6   9   2       18.51       20.43      3.49 o 
   7   9   2        0.09        1.59      2.51 o 
   8   9   2        0.00       -0.11      2.69 o 
  -5  10   2       36.50       38.53      2.64 o 
  -4  10   2        0.95        0.80      1.46 o 
  -3  10   2        1.79        1.62      1.65 o 
  -2  10   2        5.16        8.43      1.69 o 
  -1  10   2        0.96        1.69      1.37 o 
   0  10   2        0.00       -0.15      1.62 o 
   1  10   2      178.73      186.17      6.33 o 
   2  10   2       43.61       39.58      7.08 o 
   3  10   2        0.03       -1.06      1.53 o 
   4  10   2        0.59        1.53      1.69 o 
   5  10   2       10.20       10.71      2.94 o 
   6  10   2        3.12        3.75      2.65 o 
   7  10   2        0.58        1.34      2.68 o 
  -4  11   2       16.25       10.01      3.27 o 
  -3  11   2        2.38        1.38      2.46 o 
  -2  11   2        8.07        8.00      2.25 o 
  -1  11   2        0.19        0.12      1.42 o 
   0  11   2        6.67        6.26      2.25 o 
   1  11   2        1.77        2.41      2.00 o 
   2  11   2       30.10       26.71      4.00 o 
   3  11   2       24.95       22.52      3.83 o 
   4  11   2       10.23       12.27      3.34 o 
   5  11   2        0.05       -4.53      2.26 o 
   6  11   2        5.47        2.30      3.00 o 
  -2  12   2        2.72        4.15      3.00 o 
  -1  12   2        0.03       -0.39      2.57 o 
   0  12   2        6.08        5.55      3.41 o 
   1  12   2        0.84        5.05      3.18 o 
   2  12   2       13.50       18.07      3.90 o 
   3  12   2        7.63        4.80      3.18 o 
   4  12   2        0.04        0.60      2.79 o 
   5  12   2        0.27        2.21      2.92 o 
   1  13   2       15.04       17.11      4.30 o 
   2  13   2        5.31        5.30      3.30 o 
  -4 -12   3        5.21        7.78      3.67 o 
  -3 -12   3        0.59       -2.34      2.73 o 
  -2 -12   3        0.19        1.39      2.27 o 
  -1 -12   3       19.09       16.39      3.42 o 
   0 -12   3        3.05        7.56      2.85 o 
   1 -12   3        1.66        3.43      2.42 o 
  -6 -11   3        2.15        1.21      3.34 o 
  -5 -11   3       24.32       33.69      4.91 o 
  -4 -11   3        6.12        3.92      3.15 o 
  -3 -11   3        0.02        1.69      1.41 o 
  -2 -11   3        0.23       -0.47      2.75 o 
  -1 -11   3        5.78        7.05      2.01 o 
   0 -11   3        7.78        5.46      2.55 o 
   1 -11   3        2.33        3.47      1.72 o 
   2 -11   3        0.45        0.71      1.62 o 
   3 -11   3        1.17        2.08      2.23 o 
  -7 -10   3        0.08       -3.36      3.07 o 
  -6 -10   3        0.82        3.43      3.28 o 
  -5 -10   3        8.03        1.34      2.96 o 
  -4 -10   3        0.00       -0.61      1.35 o 
  -3 -10   3       34.62       30.24      2.32 o 
  -2 -10   3        4.27        5.02      2.41 o 
  -1 -10   3       23.25       23.92      2.12 o 
   0 -10   3       16.17       19.66      1.76 o 
   1 -10   3        7.23        9.86      4.02 o 
   2 -10   3        5.53        1.39      1.64 o 
   3 -10   3       11.61       11.09      2.14 o 
   4 -10   3       14.85       14.54      2.37 o 
   5 -10   3        1.35       -0.23      1.41 o 
  -8  -9   3        6.41        4.83      3.79 o 
  -7  -9   3        0.68        0.54      3.19 o 
  -6  -9   3        8.30        5.11      3.16 o 
  -5  -9   3        1.08        5.62      3.01 o 
  -4  -9   3       53.00       60.30      6.01 o 
  -3  -9   3        0.86       -0.66      1.01 o 
  -2  -9   3        1.95        0.40      1.14 o 
  -1  -9   3        0.92       -0.19      0.90 o 
   0  -9   3       41.98       41.80      2.39 o 
   1  -9   3        3.34        4.92      2.55 o 
   2  -9   3       10.48        4.37      2.84 o 
   3  -9   3        4.89        1.44      1.32 o 
   4  -9   3        9.26        9.97      1.78 o 
   5  -9   3       11.12       13.78      1.97 o 
   6  -9   3        1.35        1.09      1.50 o 
  -8  -8   3       72.29       70.58      4.78 o 
  -7  -8   3        8.02       10.32      2.52 o 
  -5  -8   3       12.63       14.98      2.53 o 
  -4  -8   3       10.41       11.97      1.55 o 
  -3  -8   3        8.67        6.33      1.54 o 
  -2  -8   3       10.00       13.41      1.17 o 
  -1  -8   3        0.14       -0.45      0.87 o 
   0  -8   3      285.68      276.02      4.57 o 
   1  -8   3      225.70      232.02      4.23 o 
   2  -8   3        1.05        1.61      1.67 o 
   3  -8   3        2.29       -1.89      1.75 o 
   4  -8   3        2.03        2.58      1.82 o 
   5  -8   3       26.09       22.26      2.12 o 
   6  -8   3        6.34        8.95      1.68 o 
  -9  -7   3        6.34        6.62      3.90 o 
  -8  -7   3        3.19        3.42      2.35 o 
  -7  -7   3       25.10       26.81      3.21 o 
  -6  -7   3       90.05       88.20      7.09 o 
  -5  -7   3       15.37       12.11      1.52 o 
  -4  -7   3       23.79       27.55      1.90 o 
  -3  -7   3        1.76        2.30      0.84 o 
  -2  -7   3       51.41       46.73      1.80 o 
  -1  -7   3       48.29       42.57      1.70 o 
   0  -7   3       14.73       15.44      1.15 o 
   1  -7   3       91.04      100.32      2.10 o 
   2  -7   3      153.84      157.95      3.49 o 
   3  -7   3      146.23      146.45      3.95 o 
   4  -7   3        2.50        1.46      1.05 o 
   5  -7   3        0.10       -1.48      1.01 o 
   6  -7   3       16.69       19.86      2.19 o 
   7  -7   3        4.08        6.87      2.60 o 
  -9  -6   3        7.03       12.19      2.81 o 
  -8  -6   3       10.77        9.17      3.35 o 
  -7  -6   3       90.50       82.02      4.64 o 
  -6  -6   3        9.52       10.00      2.33 o 
  -5  -6   3      133.54      144.20      3.86 o 
  -4  -6   3        6.22        7.20      1.38 o 
  -3  -6   3       24.89       28.88      1.28 o 
  -2  -6   3       43.85       43.37      1.68 o 
  -1  -6   3       37.03       40.32      1.19 o 
   0  -6   3      228.49      197.30      2.78 o 
   1  -6   3       19.73       22.58      1.04 o 
   2  -6   3       58.89       64.79      1.77 o 
   3  -6   3       26.54       26.39      1.44 o 
   4  -6   3       14.74       14.53      1.49 o 
   5  -6   3        6.55        7.88      1.16 o 
   6  -6   3        0.32        1.50      0.98 o 
   7  -6   3       14.02       16.76      2.31 o 
   8  -6   3        0.88        1.86      1.93 o 
  -9  -5   3        6.99       10.70      2.18 o 
  -8  -5   3        0.47       -0.38      1.48 o 
  -7  -5   3       10.04        7.92      4.16 o 
  -6  -5   3      185.94      190.41      4.65 o 
  -5  -5   3      159.79      148.13      3.80 o 
  -4  -5   3        0.00        0.24      0.53 o 
  -3  -5   3      112.77      127.81      2.04 o 
  -2  -5   3      418.32      427.08      4.32 o 
  -1  -5   3        2.14        0.78      0.52 o 
   0  -5   3      703.48      703.89      6.04 o 
   1  -5   3      202.98      222.97      3.10 o 
   2  -5   3        9.34       12.79      0.73 o 
   3  -5   3       95.63       96.43      2.06 o 
   4  -5   3        8.19        7.31      1.31 o 
   5  -5   3       12.21        9.83      1.50 o 
   6  -5   3       26.91       26.10      1.42 o 
   7  -5   3        2.22        3.00      1.38 o 
   8  -5   3        5.33        6.74      2.02 o 
  -9  -4   3        3.95        8.47      2.77 o 
  -8  -4   3       24.04       25.20      2.51 o 
  -7  -4   3       43.80       44.38      3.33 o 
  -6  -4   3       23.73       21.41      1.79 o 
  -5  -4   3      224.94      217.78      2.67 o 
  -4  -4   3       46.19       44.76      1.15 o 
  -3  -4   3       25.87       23.46      0.87 o 
  -2  -4   3        7.39        4.22      0.64 o 
  -1  -4   3       20.59       18.19      0.65 o 
   0  -4   3     1340.57     1497.73     11.29 o 
   1  -4   3      181.43      188.82      2.51 o 
   2  -4   3       30.56       23.14      0.76 o 
   3  -4   3       54.65       60.59      1.15 o 
   4  -4   3      139.97      151.99      2.19 o 
   5  -4   3        0.00       -0.37      0.77 o 
   6  -4   3        0.64       -0.55      1.09 o 
   7  -4   3        2.42       -0.76      1.17 o 
   8  -4   3        5.06        2.05      1.47 o 
   9  -4   3        0.62       -2.12      5.63 o 
 -10  -3   3        3.25        4.02      3.65 o 
  -9  -3   3       13.23       18.04      3.15 o 
  -8  -3   3        3.97        2.54      1.22 o 
  -7  -3   3        6.35        5.95      1.22 o 
  -6  -3   3       11.28       11.67      1.29 o 
  -5  -3   3      218.19      206.41      2.66 o 
  -4  -3   3        7.47        7.29      0.59 o 
  -3  -3   3        5.63        4.71      0.49 o 
  -2  -3   3      677.58      703.63      5.73 o 
  -1  -3   3      262.39      253.80      2.87 o 
   0  -3   3       28.38       19.39      0.69 o 
   1  -3   3     1335.81     1252.56      8.85 o 
   2  -3   3      200.77      185.60      1.81 o 
   3  -3   3        1.52        0.81      0.33 o 
   4  -3   3       20.97       24.02      0.78 o 
   5  -3   3       68.53       68.46      1.48 o 
   6  -3   3        9.18       11.32      1.12 o 
   7  -3   3        0.08        0.99      1.14 o 
   8  -3   3        4.81        4.07      1.76 o 
   9  -3   3        3.22        2.05      3.03 o 
 -10  -2   3        0.31       -4.58      2.93 o 
  -9  -2   3        1.26        1.27      1.55 o 
  -8  -2   3        7.21        5.32      1.22 o 
  -7  -2   3       62.48       54.60      2.27 o 
  -6  -2   3        0.00        0.05      0.59 o 
  -5  -2   3       40.98       51.26      1.27 o 
  -4  -2   3        6.03        7.55      0.53 o 
  -3  -2   3       42.38       53.12      1.05 o 
  -2  -2   3        5.55        4.90      0.43 o 
  -1  -2   3       27.67       23.03      0.66 o 
   0  -2   3     8479.32     8266.88     76.38 o 
   1  -2   3     1141.50     1189.31      7.85 o 
   2  -2   3       94.43      104.38      1.14 o 
   3  -2   3       16.54       22.54      0.56 o 
   4  -2   3       41.54       48.89      1.02 o 
   5  -2   3      114.54      102.38      1.96 o 
   6  -2   3       68.98       76.10      2.65 o 
   7  -2   3       50.94       51.07      2.91 o 
   8  -2   3        3.43        2.67      2.29 o 
   9  -2   3        0.04       -2.27      1.41 o 
 -10  -1   3       24.33       26.54      3.10 o 
  -9  -1   3        0.30        0.24      1.28 o 
  -8  -1   3        9.90        5.43      1.20 o 
  -7  -1   3       13.49       11.49      1.03 o 
  -6  -1   3       18.52       13.77      0.87 o 
  -5  -1   3       93.04       97.46      1.53 o 
  -4  -1   3        0.43        1.43      0.29 o 
  -3  -1   3      653.76      625.61      4.67 o 
  -2  -1   3       33.34       29.73      0.61 o 
  -1  -1   3      597.52      577.48      3.88 o 
   0  -1   3       48.37       74.52      1.00 o 
   1  -1   3     3788.34     3612.80     27.23 o 
   2  -1   3       97.95      101.59      1.21 o 
   3  -1   3      146.55      177.24      1.84 o 
   4  -1   3       77.49      103.69      1.54 o 
   5  -1   3       10.15       10.44      0.71 o 
   6  -1   3        0.39        0.23      1.32 o 
   7  -1   3      100.36       91.28      3.54 o 
   8  -1   3        0.00        1.26      1.51 o 
   9  -1   3        3.37        4.20      1.63 o 
 -10   0   3        0.00        4.06      2.19 o 
  -9   0   3        8.15       11.70      2.01 o 
  -8   0   3        2.49        0.08      1.15 o 
  -7   0   3       27.75       29.85      1.42 o 
  -6   0   3       74.56       60.46      1.43 o 
  -5   0   3       55.24       61.63      1.28 o 
  -4   0   3       21.64       16.63      0.61 o 
  -3   0   3     1878.04     1924.40     11.48 o 
  -2   0   3     1407.70     1405.37      8.42 o 
  -1   0   3        3.90        1.45      0.22 o 
   0   0   3      365.66      350.16      2.87 o 
   1   0   3     3605.33     3405.51     22.46 o 
   2   0   3       73.73       63.01      1.09 o 
   3   0   3       85.98       88.77      1.25 o 
   4   0   3      739.62      772.14      6.66 o 
   5   0   3       66.51       69.44      1.55 o 
   6   0   3      551.21      538.62      8.61 o 
   7   0   3       22.86       26.15      2.23 o 
   8   0   3       19.28       19.25      2.21 o 
   9   0   3        0.06        0.01      1.44 o 
  10   0   3       11.57       13.78      3.01 o 
  -9   1   3        0.15        1.25      1.53 o 
  -8   1   3        1.52        1.18      0.78 o 
  -7   1   3       68.36       69.56      2.05 o 
  -6   1   3      492.79      421.87      4.49 o 
  -5   1   3        9.70       14.26      0.67 o 
  -4   1   3        9.57       18.16      0.65 o 
  -3   1   3       28.34       26.31      0.65 o 
  -2   1   3      121.57      127.02      1.21 o 
  -1   1   3      797.47      782.73      5.10 o 
   0   1   3       16.06       14.10      0.52 o 
   1   1   3     2852.09     2749.31     23.81 o 
   2   1   3     1148.96     1117.46     11.04 o 
   3   1   3      287.30      336.13      3.31 o 
   4   1   3      256.25      306.02      3.38 o 
   5   1   3       28.96       22.75      0.93 o 
   6   1   3      456.82      465.38      6.37 o 
   7   1   3       83.88       86.37      3.30 o 
   8   1   3        0.21       -1.63      1.24 o 
   9   1   3        0.09        0.66      1.45 o 
  10   1   3       11.70       13.28      2.99 o 
  -9   2   3        8.07        5.39      3.24 o 
  -8   2   3        0.56        1.71      0.80 o 
  -7   2   3      211.66      202.01      4.09 o 
  -6   2   3        0.10        0.69      0.46 o 
  -5   2   3      491.60      445.16      5.49 o 
  -4   2   3        1.57        1.73      0.48 o 
  -3   2   3       48.17       51.95      0.93 o 
  -2   2   3       21.64       18.37      0.57 o 
  -1   2   3      280.56      272.95      2.28 o 
   0   2   3      340.61      345.46      3.37 o 
   1   2   3     6662.57     6603.40     64.34 o 
   2   2   3      628.50      625.17     11.07 o 
   3   2   3      218.48      214.93      2.04 o 
   4   2   3       93.98      113.23      1.64 o 
   5   2   3      341.43      331.68      4.02 o 
   6   2   3      306.84      276.66      5.38 o 
   7   2   3      139.24      128.82      3.83 o 
   8   2   3       65.91       70.54      3.21 o 
   9   2   3       13.20       14.91      2.18 o 
  10   2   3       16.37       24.00      3.40 o 
  -9   3   3       25.97       29.32      5.27 o 
  -8   3   3        4.17        4.39      1.35 o 
  -7   3   3        8.13        5.69      1.35 o 
  -6   3   3        0.41       -0.26      0.74 o 
  -5   3   3       89.79       81.82      1.66 o 
  -4   3   3      285.82      273.40      2.93 o 
  -3   3   3       10.97        5.69      0.49 o 
  -2   3   3      958.03     1047.89      6.97 o 
  -1   3   3       15.62       21.44      0.73 o 
   0   3   3      697.92      723.94      6.39 o 
   1   3   3      340.96      351.26      3.87 o 
   2   3   3      108.21      119.65      1.77 o 
   3   3   3     8140.83     8662.54     60.12 o 
   4   3   3        6.88        5.01      0.50 o 
   5   3   3        0.18        0.68      0.43 o 
   6   3   3       27.92       29.09      1.92 o 
   7   3   3       33.89       30.19      2.10 o 
   8   3   3        0.00       -1.63      1.28 o 
   9   3   3       39.04       38.89      3.44 o 
  10   3   3       32.79       39.51      4.20 o 
  -9   4   3        2.98        2.66      4.88 o 
  -8   4   3       23.68       23.49      1.92 o 
  -7   4   3       18.83       21.30      2.54 o 
  -6   4   3       58.71       53.27      1.88 o 
  -5   4   3        0.24        1.01      0.67 o 
  -4   4   3        0.03       -0.85      0.45 o 
  -3   4   3       23.75       16.54      0.77 o 
  -2   4   3      126.06      145.05      1.86 o 
  -1   4   3        5.56        5.62      0.48 o 
   0   4   3       11.39       10.81      0.78 o 
   1   4   3       51.54       37.08      1.07 o 
   2   4   3      230.37      291.29      3.14 o 
   3   4   3       57.83       37.46      0.90 o 
   4   4   3       51.29       53.98      1.22 o 
   5   4   3       41.03       39.64      2.28 o 
   6   4   3       37.54       39.84      2.08 o 
   7   4   3        8.09       10.05      2.01 o 
   8   4   3       11.99        9.67      2.25 o 
   9   4   3        1.08        2.59      2.57 o 
  10   4   3        0.00        0.49      2.36 o 
  -8   5   3       13.06       17.82      1.83 o 
  -7   5   3        0.03        2.31      1.47 o 
  -6   5   3      121.47      116.61      2.73 o 
  -5   5   3       29.52       29.20      1.75 o 
  -4   5   3        0.78        0.21      0.60 o 
  -3   5   3       76.83       85.39      1.78 o 
  -2   5   3      286.77      292.23      3.80 o 
  -1   5   3       42.11       43.77      1.58 o 
   0   5   3      182.46      186.35      3.47 o 
   1   5   3       86.13       82.64      2.63 o 
   2   5   3       13.72       12.53      0.72 o 
   3   5   3        2.93        0.97      0.35 o 
   4   5   3        1.08        0.69      0.46 o 
   5   5   3       77.29       83.17      2.44 o 
   6   5   3       66.72       68.19      3.13 o 
   7   5   3       24.24       19.25      3.12 o 
   8   5   3       11.98       14.42      2.45 o 
   9   5   3        7.54        9.14      2.33 o 
  -8   6   3        0.51       -0.85      1.52 o 
  -7   6   3        0.94        1.24      1.31 o 
  -6   6   3        0.05        0.46      1.04 o 
  -5   6   3        2.60        2.41      1.29 o 
  -4   6   3       29.95       33.17      1.28 o 
  -3   6   3       66.02       67.43      1.84 o 
  -2   6   3       17.88       19.49      1.19 o 
  -1   6   3      100.40       90.73      2.35 o 
   0   6   3      274.31      296.11      4.58 o 
   1   6   3        0.20        1.47      0.45 o 
   2   6   3       46.55       41.85      1.32 o 
   3   6   3       85.66       82.27      2.27 o 
   4   6   3       14.69       12.07      1.44 o 
   5   6   3        5.36        6.29      1.43 o 
   6   6   3       33.14       40.60      3.56 o 
   7   6   3        0.36       -2.20      1.92 o 
   8   6   3        0.04       -2.35      1.96 o 
   9   6   3       24.88       24.27      4.17 o 
  -7   7   3        0.89        0.58      1.28 o 
  -6   7   3        5.02        3.33      1.31 o 
  -5   7   3        2.59        1.92      1.12 o 
  -4   7   3      306.98      303.51      4.28 o 
  -3   7   3       50.42       44.86      1.63 o 
  -2   7   3       33.86       32.60      1.31 o 
  -1   7   3      115.09      116.67      2.41 o 
   0   7   3        0.27       -0.19      0.82 o 
   1   7   3        0.09       -0.83      0.73 o 
   2   7   3       16.95       11.13      2.43 o 
   3   7   3       31.76       32.28      2.39 o 
   4   7   3       25.08       16.30      2.52 o 
   5   7   3        1.46        2.14      1.92 o 
   6   7   3        5.81        7.67      2.39 o 
   7   7   3       39.18       37.95      3.86 o 
   8   7   3       12.32       21.70      3.70 o 
   9   7   3       12.30       14.36      3.81 o 
  -6   8   3        0.14       -0.91      3.07 o 
  -5   8   3       11.13        9.06      1.44 o 
  -4   8   3       36.41       36.93      2.02 o 
  -3   8   3       49.99       47.85      1.88 o 
  -2   8   3        0.08       -0.59      0.97 o 
  -1   8   3       23.39       19.25      1.49 o 
   0   8   3       27.00       30.22      1.92 o 
   1   8   3        4.83        1.57      2.44 o 
   2   8   3        3.91        4.04      2.54 o 
   3   8   3        0.94        3.26      1.52 o 
   4   8   3        3.46        3.39      1.48 o 
   5   8   3        0.09        0.61      1.34 o 
   6   8   3       18.24       14.40      2.86 o 
   7   8   3        0.20       -3.96      1.98 o 
   8   8   3        6.05        7.14      3.02 o 
  -6   9   3        0.00        2.32      2.64 o 
  -5   9   3        0.91        1.28      1.59 o 
  -4   9   3       37.09       36.06      2.04 o 
  -3   9   3       40.42       43.44      2.94 o 
  -2   9   3        7.49        7.38      1.31 o 
  -1   9   3        8.55        7.02      1.55 o 
   0   9   3       51.97       48.68      3.35 o 
   1   9   3       27.80       28.57      2.73 o 
   2   9   3       16.25       13.88      2.18 o 
   3   9   3        7.25        2.94      1.66 o 
   4   9   3       12.07        8.80      1.98 o 
   5   9   3        0.89        2.36      1.58 o 
   6   9   3        0.08       -1.59      2.05 o 
   7   9   3        2.10        2.19      2.56 o 
   8   9   3        2.21        1.85      2.82 o 
  -5  10   3       10.07       14.11      5.02 o 
  -4  10   3        0.43        6.08      2.28 o 
  -3  10   3       20.69       25.08      2.31 o 
  -2  10   3       19.09       23.80      2.20 o 
  -1  10   3        3.12        2.54      1.90 o 
   0  10   3        3.81        5.75      2.10 o 
   1  10   3        3.12        3.70      1.87 o 
   2  10   3      134.15      136.32     10.55 o 
   3  10   3       32.65       27.52      2.82 o 
   4  10   3        2.56        0.72      2.13 o 
   5  10   3       13.63       16.14      3.29 o 
   6  10   3        8.76        8.52      3.02 o 
   7  10   3       10.87       11.97      3.43 o 
  -4  11   3       21.90       26.18      4.09 o 
  -3  11   3        3.59        2.41      2.58 o 
  -2  11   3        0.24       -0.11      1.58 o 
  -1  11   3        3.12        3.44      2.69 o 
   0  11   3        5.22        5.83      2.82 o 
   1  11   3       10.68       13.04      3.30 o 
   2  11   3        8.62        7.75      2.98 o 
   3  11   3        4.03        9.50      3.11 o 
   4  11   3       21.42       26.36      4.06 o 
   5  11   3       34.89       33.30      4.37 o 
   6  11   3        0.25        1.05      2.78 o 
  -2  12   3        3.98        4.69      2.87 o 
  -1  12   3        2.50        3.81      3.11 o 
   0  12   3        0.50       -1.00      2.57 o 
   1  12   3        9.87        6.49      3.30 o 
   2  12   3        7.23        7.82      3.40 o 
   3  12   3       20.30       25.02      4.11 o 
   4  12   3        0.19        0.05      2.70 o 
   5  12   3        3.58        2.56      2.88 o 
  -3 -12   4        1.38        3.80      2.39 o 
  -2 -12   4        1.36        2.57      2.37 o 
  -1 -12   4        0.00        2.37      2.36 o 
   0 -12   4        4.35        5.01      2.58 o 
   1 -12   4        3.82        6.33      2.29 o 
  -5 -11   4        0.37        3.57      3.40 o 
  -4 -11   4        3.86        1.23      2.92 o 
  -3 -11   4       16.95       17.91      2.46 o 
  -2 -11   4        2.13        2.97      2.17 o 
  -1 -11   4        0.09       -0.02      1.85 o 
   0 -11   4       11.90       13.06      1.97 o 
   1 -11   4       10.86        6.11      1.89 o 
   2 -11   4        4.09        1.96      2.89 o 
   3 -11   4        2.11        4.01      1.82 o 
  -7 -10   4        0.02        0.83      3.28 o 
  -6 -10   4        0.03       -2.34      2.94 o 
  -5 -10   4        3.16        3.49      2.98 o 
  -4 -10   4        5.30        5.13      1.44 o 
  -3 -10   4        1.44        2.16      1.31 o 
  -2 -10   4        0.21        1.16      1.22 o 
  -1 -10   4        0.91        1.63      1.19 o 
   0 -10   4        7.12        3.19      2.11 o 
   1 -10   4       10.73        9.71      3.13 o 
   2 -10   4        0.13       -0.29      1.43 o 
   3 -10   4        1.38        1.08      1.69 o 
   4 -10   4        2.59        1.91      5.13 o 
  -7  -9   4        0.00       -3.22      2.89 o 
  -6  -9   4       30.60       36.06      4.95 o 
  -5  -9   4       35.38       38.20      2.93 o 
  -4  -9   4        0.00        2.01      1.63 o 
  -3  -9   4        0.07        0.35      1.03 o 
  -2  -9   4       41.21       39.81      1.83 o 
  -1  -9   4       24.02       19.96      1.53 o 
   0  -9   4        0.00       -0.96      1.08 o 
   1  -9   4        0.28        1.14      1.47 o 
   2  -9   4        3.57        1.46      2.37 o 
   3  -9   4       13.08       13.65      2.39 o 
   4  -9   4        0.53       -0.13      1.40 o 
   5  -9   4       10.18        7.81      1.71 o 
  -8  -8   4        2.39        6.47      4.04 o 
  -7  -8   4       20.72       17.42      3.00 o 
  -6  -8   4       66.20       72.68      4.41 o 
  -5  -8   4       10.57       13.32      2.09 o 
  -4  -8   4       10.15        8.78      2.49 o 
  -3  -8   4       25.53       32.70      1.54 o 
  -2  -8   4       31.13       34.17      1.70 o 
  -1  -8   4        6.75        4.30      1.10 o 
   0  -8   4       20.03       18.38      1.46 o 
   1  -8   4       11.70       11.95      1.46 o 
   2  -8   4       23.47       22.47      2.12 o 
   3  -8   4        3.50        3.92      1.36 o 
   4  -8   4       17.62       16.65      1.88 o 
   5  -8   4        0.07        1.27      1.31 o 
   6  -8   4        5.72        6.44      1.50 o 
  -8  -7   4       20.46       19.95      3.32 o 
  -7  -7   4        0.07       -0.34      1.99 o 
  -6  -7   4        5.34        7.39      1.54 o 
  -5  -7   4        8.34        6.41      1.61 o 
  -4  -7   4      130.22      132.63      3.57 o 
  -3  -7   4        1.13        2.40      1.00 o 
  -2  -7   4        6.75        8.52      1.21 o 
  -1  -7   4       31.15       34.98      1.54 o 
   0  -7   4      221.43      224.01      3.20 o 
   1  -7   4       10.22       12.27      0.97 o 
   2  -7   4      264.89      264.07      4.40 o 
   3  -7   4        0.44        0.88      0.96 o 
   4  -7   4        5.62        6.36      1.24 o 
   5  -7   4        0.34        0.20      1.04 o 
   6  -7   4        7.95        5.49      1.58 o 
   7  -7   4        7.55        4.18      2.07 o 
  -9  -6   4        0.36        5.02      2.56 o 
  -8  -6   4        5.52        6.84      2.63 o 
  -7  -6   4       14.70       13.35      3.61 o 
  -6  -6   4      108.95      116.37      3.73 o 
  -5  -6   4        9.77        9.82      1.71 o 
  -4  -6   4       93.65       85.75      2.28 o 
  -3  -6   4        2.69        0.66      0.78 o 
  -2  -6   4       91.23       95.99      2.19 o 
  -1  -6   4       28.49       31.69      1.20 o 
   0  -6   4      159.62      142.79      2.20 o 
   1  -6   4      300.18      273.40      3.23 o 
   2  -6   4      230.84      229.08      2.99 o 
   3  -6   4       49.59       51.68      1.88 o 
   4  -6   4       95.60      102.19      3.18 o 
   5  -6   4        0.21        0.36      0.88 o 
   6  -6   4        0.63       -0.44      1.22 o 
   7  -6   4        0.49        0.41      1.54 o 
   8  -6   4        1.45       -2.73      1.68 o 
  -9  -5   4        2.72        1.94      1.81 o 
  -8  -5   4        0.02        0.16      1.53 o 
  -7  -5   4        3.51        3.20      1.36 o 
  -6  -5   4        2.54        3.43      1.27 o 
  -5  -5   4        0.05        0.32      0.69 o 
  -4  -5   4        4.45        3.43      0.84 o 
  -3  -5   4        6.89        9.60      0.71 o 
  -2  -5   4        1.04        4.35      0.59 o 
  -1  -5   4      250.01      270.42      3.19 o 
   0  -5   4       65.84       74.23      1.48 o 
   1  -5   4      139.65      127.61      1.95 o 
   2  -5   4        7.39        9.38      0.68 o 
   3  -5   4      217.37      229.55      3.13 o 
   4  -5   4       24.87       27.68      1.41 o 
   5  -5   4        0.03        0.19      0.74 o 
   6  -5   4        2.18        2.20      1.29 o 
   7  -5   4       17.30       17.68      2.49 o 
   8  -5   4        0.13       -2.93      1.64 o 
  -9  -4   4       25.71       24.99      2.76 o 
  -8  -4   4        4.78        6.12      1.61 o 
  -7  -4   4       10.14       10.00      1.64 o 
  -6  -4   4        0.00       -1.22      0.91 o 
  -5  -4   4        0.13        0.16      0.49 o 
  -4  -4   4        4.28        2.65      0.55 o 
  -3  -4   4      680.85      655.22      5.35 o 
  -2  -4   4      368.37      329.28      3.42 o 
  -1  -4   4     1072.91     1094.27      8.95 o 
   0  -4   4     1682.76     1661.33     12.25 o 
   1  -4   4      162.25      182.87      2.21 o 
   2  -4   4        0.02       -0.55      0.37 o 
   3  -4   4       10.52       13.55      0.65 o 
   4  -4   4        7.18        9.67      0.74 o 
   5  -4   4        8.07        8.15      0.82 o 
   6  -4   4       68.93       67.52      2.66 o 
   7  -4   4       44.17       46.71      2.49 o 
   8  -4   4        6.01        5.02      1.97 o 
   9  -4   4        1.61       -2.65      2.18 o 
  -9  -3   4        0.37        0.21      1.28 o 
  -8  -3   4        3.62        2.03      2.10 o 
  -7  -3   4       46.43       51.64      2.25 o 
  -6  -3   4       11.78        8.78      1.01 o 
  -5  -3   4       30.18       31.25      1.15 o 
  -4  -3   4       24.83       25.30      0.84 o 
  -3  -3   4       38.82       31.06      0.88 o 
  -2  -3   4      130.37      139.65      1.72 o 
  -1  -3   4     1294.82     1463.78     10.34 o 
   0  -3   4     3898.92     4272.57     36.63 o 
   1  -3   4      217.61      198.63      2.02 o 
   2  -3   4      131.19      130.70      1.48 o 
   3  -3   4        2.36        0.58      0.30 o 
   4  -3   4       34.44       38.73      0.84 o 
   5  -3   4       14.61       18.91      1.18 o 
   6  -3   4        0.31       -0.79      0.99 o 
   7  -3   4       22.17       22.34      2.29 o 
   8  -3   4       10.90        6.80      1.92 o 
   9  -3   4        1.03       -0.75      2.31 o 
  -9  -2   4        7.09        5.11      1.37 o 
  -8  -2   4       38.95       38.18      2.25 o 
  -7  -2   4        0.25        0.02      0.78 o 
  -6  -2   4        2.24        2.42      0.68 o 
  -5  -2   4        0.06        0.07      0.39 o 
  -4  -2   4      324.37      367.62      3.57 o 
  -3  -2   4      188.26      193.76      2.11 o 
  -2  -2   4        6.67        8.89      0.52 o 
  -1  -2   4       11.79       23.61      0.82 o 
   0  -2   4        1.30        3.04      0.32 o 
   1  -2   4       44.76       44.14      0.84 o 
   2  -2   4      358.04      372.69      2.78 o 
   3  -2   4        0.25        0.17      0.26 o 
   4  -2   4       79.28       82.32      1.42 o 
   5  -2   4      105.71      105.96      2.70 o 
   6  -2   4       30.16       30.74      2.28 o 
   7  -2   4       25.50       23.71      2.28 o 
   8  -2   4        2.41        6.13      1.79 o 
   9  -2   4        4.63        6.86      1.97 o 
  -9  -1   4        1.46        3.36      2.59 o 
  -8  -1   4       15.28       13.22      2.61 o 
  -7  -1   4        0.63        1.04      0.90 o 
  -6  -1   4       11.54        7.89      0.73 o 
  -5  -1   4       51.67       46.97      1.27 o 
  -4  -1   4      118.36      141.20      1.75 o 
  -3  -1   4      601.99      604.78      5.18 o 
  -2  -1   4       75.77       75.92      1.02 o 
  -1  -1   4      160.84      157.80      1.64 o 
   0  -1   4        0.79        2.03      0.24 o 
   1  -1   4      357.04      372.50      3.11 o 
   2  -1   4      103.61      110.43      1.28 o 
   3  -1   4        0.39       -0.24      0.31 o 
   4  -1   4        0.45        0.27      0.31 o 
   5  -1   4        9.71        6.83      0.88 o 
   6  -1   4      149.96      152.86      4.21 o 
   7  -1   4       94.03       88.40      3.51 o 
   8  -1   4        2.28        2.64      1.56 o 
   9  -1   4        0.02       -0.29      1.48 o 
  -9   0   4        0.00       -2.94      2.06 o 
  -8   0   4        0.33        0.79      1.04 o 
  -7   0   4       47.66       37.26      1.60 o 
  -6   0   4      108.39       96.31      1.81 o 
  -5   0   4       11.45        9.58      0.62 o 
  -4   0   4        6.20        3.77      0.42 o 
  -3   0   4      805.05      861.41      5.65 o 
  -2   0   4       57.70       56.63      0.87 o 
  -1   0   4      168.50      137.41      1.39 o 
   0   0   4      151.90      176.23      2.34 o 
   1   0   4     1012.91      923.53      5.59 o 
   2   0   4       35.82       33.15      0.55 o 
   3   0   4      619.93      592.88      4.32 o 
   4   0   4       21.34       21.06      0.80 o 
   5   0   4      103.57      107.86      1.92 o 
   6   0   4      605.69      597.11      9.29 o 
   7   0   4        0.03       -0.40      1.62 o 
   8   0   4       22.15       21.82      2.27 o 
   9   0   4        1.32        0.82      1.49 o 
  10   0   4        0.00        1.72      2.29 o 
  -9   1   4        5.73        8.27      2.03 o 
  -8   1   4       24.92       29.34      1.81 o 
  -7   1   4      222.89      203.62      3.51 o 
  -6   1   4       15.56       12.82      0.85 o 
  -5   1   4        0.05       -0.27      0.36 o 
  -4   1   4       63.99       64.21      1.13 o 
  -3   1   4        4.77        4.72      0.37 o 
  -2   1   4      288.62      336.76      2.51 o 
  -1   1   4     1797.13     1806.76     11.78 o 
   0   1   4      115.31      117.18      1.28 o 
   1   1   4       80.27       92.15      1.33 o 
   2   1   4       26.25       23.69      0.63 o 
   3   1   4      790.10      889.74      6.56 o 
   4   1   4       12.08       15.80      0.96 o 
   5   1   4      196.05      190.97      2.49 o 
   6   1   4       88.33       90.91      2.46 o 
   7   1   4       10.43        8.42      1.64 o 
   8   1   4       10.91       10.82      1.92 o 
   9   1   4       10.40        9.45      1.92 o 
  10   1   4        1.80       -0.32      2.38 o 
  -9   2   4        3.38        4.24      2.63 o 
  -8   2   4        8.14        8.28      1.41 o 
  -7   2   4       57.78       56.60      2.13 o 
  -6   2   4      245.09      227.96      4.17 o 
  -5   2   4        5.16       10.37      0.71 o 
  -4   2   4      225.24      189.91      2.15 o 
  -3   2   4        0.13        1.19      0.35 o 
  -2   2   4        0.41        0.40      0.28 o 
  -1   2   4      293.08      290.98      3.13 o 
   0   2   4      381.44      399.02      3.71 o 
   1   2   4      114.29       84.90      1.66 o 
   2   2   4        0.65        2.92      0.41 o 
   3   2   4       37.50       49.66      0.93 o 
   4   2   4       17.05       12.74      0.60 o 
   5   2   4      209.93      192.78      2.84 o 
   6   2   4        0.68        2.05      1.24 o 
   7   2   4        2.30        1.32      1.29 o 
   8   2   4       78.06       83.45      3.48 o 
   9   2   4        0.19       -0.70      1.45 o 
  10   2   4        1.59       -0.29      2.23 o 
  -9   3   4       15.63       20.48      2.39 o 
  -8   3   4        5.46        3.13      1.21 o 
  -7   3   4       32.95       26.63      1.81 o 
  -6   3   4      368.25      354.67      4.48 o 
  -5   3   4        4.64        3.80      0.67 o 
  -4   3   4       31.75       27.64      0.99 o 
  -3   3   4       86.36       78.01      1.35 o 
  -2   3   4      389.69      420.78      3.50 o 
  -1   3   4      267.75      309.07      3.05 o 
   0   3   4      255.83      284.46      3.28 o 
   1   3   4      456.43      443.06      5.21 o 
   2   3   4     1574.54     1560.06     15.73 o 
   3   3   4        5.41        8.86      0.53 o 
   4   3   4        2.74        3.57      0.39 o 
   5   3   4      105.26      124.97      3.16 o 
   6   3   4        1.06        1.16      1.16 o 
   7   3   4        8.29        8.95      1.57 o 
   8   3   4        0.88        0.88      1.35 o 
   9   3   4        9.89       11.10      1.97 o 
  10   3   4       42.02       41.56      5.06 o 
  -8   4   4       28.92       26.34      2.06 o 
  -7   4   4        2.28        4.95      1.18 o 
  -6   4   4        0.25        0.45      1.04 o 
  -5   4   4      394.33      380.90      4.38 o 
  -4   4   4       23.68       20.50      1.20 o 
  -3   4   4       33.03       31.30      0.98 o 
  -2   4   4      126.83      119.66      1.68 o 
  -1   4   4     3014.18     3213.84     27.63 o 
   0   4   4       30.42       32.10      1.17 o 
   1   4   4        7.11       13.26      0.87 o 
   2   4   4      369.23      378.87      3.63 o 
   3   4   4      381.42      399.80      3.78 o 
   4   4   4        1.44        0.30      0.39 o 
   5   4   4       48.38       44.86      2.33 o 
   6   4   4       36.32       33.48      1.96 o 
   7   4   4       19.27       15.47      1.72 o 
   8   4   4        1.39        0.11      1.62 o 
   9   4   4       59.39       71.93      4.25 o 
  10   4   4        3.79        6.98      2.88 o 
  -8   5   4        0.12        0.49      1.30 o 
  -7   5   4       13.77       17.23      2.09 o 
  -6   5   4       31.45       33.77      2.36 o 
  -5   5   4      128.90      128.43      2.64 o 
  -4   5   4      298.32      301.09      3.77 o 
  -3   5   4      212.88      202.20      2.59 o 
  -2   5   4        1.44        1.05      0.59 o 
  -1   5   4        0.23       -0.48      0.52 o 
   0   5   4      172.48      202.05      3.80 o 
   1   5   4      429.65      467.20      5.54 o 
   2   5   4        7.45       14.28      0.79 o 
   3   5   4      234.46      253.56      2.65 o 
   4   5   4        0.09        0.06      0.36 o 
   5   5   4        8.97        4.66      1.23 o 
   6   5   4        4.33        5.73      1.47 o 
   7   5   4       21.53       30.93      3.32 o 
   8   5   4        1.27        1.82      3.65 o 
   9   5   4       46.42       63.87      4.04 o 
  -8   6   4       16.22       19.94      2.41 o 
  -7   6   4        0.85        0.98      1.32 o 
  -6   6   4        0.20        1.64      1.28 o 
  -5   6   4        4.85        4.02      1.42 o 
  -4   6   4      185.88      193.18      3.43 o 
  -3   6   4       13.45       13.81      1.05 o 
  -2   6   4      272.59      255.71      3.46 o 
  -1   6   4       46.17       38.33      1.72 o 
   0   6   4      275.81      266.34      3.99 o 
   1   6   4      314.97      335.28      5.37 o 
   2   6   4        1.21        1.02      0.52 o 
   3   6   4       63.64       67.38      1.38 o 
   4   6   4       89.40       83.30      2.53 o 
   5   6   4       72.40       61.98      2.76 o 
   6   6   4        9.94        5.31      1.47 o 
   7   6   4        1.67        3.87      2.28 o 
   8   6   4       31.75       32.52      3.82 o 
   9   6   4       17.81       19.91      3.80 o 
  -7   7   4        1.50        2.00      1.40 o 
  -6   7   4       21.95       22.89      2.08 o 
  -5   7   4        0.04        0.25      1.56 o 
  -4   7   4       59.34       56.03      1.88 o 
  -3   7   4       38.17       32.94      1.42 o 
  -2   7   4       23.73       27.97      1.98 o 
  -1   7   4       15.66       14.53      1.33 o 
   0   7   4        0.93       -0.03      0.96 o 
   1   7   4      214.90      230.28      5.46 o 
   2   7   4        2.14        0.02      1.24 o 
   3   7   4       10.53        9.70      1.70 o 
   4   7   4        4.40        2.88      1.79 o 
   5   7   4      147.42      126.30      5.30 o 
   6   7   4       49.78       41.97      3.63 o 
   7   7   4        3.75        2.84      2.26 o 
   8   7   4       14.39       16.39      3.40 o 
   9   7   4        2.92        7.12      3.23 o 
  -6   8   4        0.28       -0.21      1.51 o 
  -5   8   4       30.75       33.42      2.05 o 
  -4   8   4       14.99       13.37      1.34 o 
  -3   8   4        0.48        2.22      1.11 o 
  -2   8   4        6.70        9.59      1.34 o 
  -1   8   4        1.48        5.28      1.30 o 
   0   8   4       24.45       26.66      1.84 o 
   1   8   4      241.39      249.64      6.64 o 
   2   8   4      200.76      176.47      5.38 o 
   3   8   4       63.41       56.95      3.11 o 
   4   8   4        0.46        0.60      1.35 o 
   5   8   4       56.14       52.30      3.14 o 
   6   8   4        6.76        7.90      4.87 o 
   7   8   4        0.95        1.81      2.33 o 
   8   8   4        0.41       -0.76      2.37 o 
  -6   9   4        0.00       -0.44      1.48 o 
  -5   9   4        8.07        4.83      1.66 o 
  -4   9   4       24.47       25.68      2.31 o 
  -3   9   4        2.49        0.07      1.05 o 
  -2   9   4        7.92        7.42      1.34 o 
  -1   9   4        8.34        8.74      2.08 o 
   0   9   4        0.01       -1.62      1.35 o 
   1   9   4       51.80       56.01      3.53 o 
   2   9   4      225.51      212.83      6.33 o 
   3   9   4        1.33       -1.66      1.40 o 
   4   9   4        4.82        3.89      1.65 o 
   5   9   4       19.32       15.70      2.26 o 
   6   9   4        2.91        4.06      2.43 o 
   7   9   4        0.55       -0.64      2.34 o 
   8   9   4        1.41        4.17      2.81 o 
  -5  10   4        2.39       10.02      3.72 o 
  -4  10   4        1.06       -0.83      1.77 o 
  -3  10   4       30.98       23.31      2.97 o 
  -2  10   4       18.91       14.67      1.96 o 
  -1  10   4        4.61        3.74      1.91 o 
   0  10   4        1.34       -0.96      1.65 o 
   1  10   4        3.92        4.29      1.91 o 
   2  10   4        0.04       -2.59      1.30 o 
   3  10   4       17.69       16.32      2.40 o 
   4  10   4       41.52       39.45      3.93 o 
   5  10   4       12.91       16.54      3.15 o 
   6  10   4       13.08        9.46      2.92 o 
   7  10   4       22.56       27.70      4.00 o 
  -3  11   4        2.54        3.98      3.01 o 
  -2  11   4        0.08        3.01      2.67 o 
  -1  11   4        5.42        2.76      2.75 o 
   0  11   4        9.23        7.95      3.08 o 
   1  11   4       34.22       31.84      4.28 o 
   2  11   4       23.77       28.33      3.96 o 
   3  11   4       24.57       26.42      3.87 o 
   4  11   4        1.06       -1.64      2.22 o 
   5  11   4        1.65       -1.76      2.33 o 
   6  11   4        0.13       -1.04      2.68 o 
  -2  12   4        3.58        1.99      2.90 o 
  -1  12   4        5.63        4.40      3.06 o 
   0  12   4        2.99        1.95      2.89 o 
   1  12   4       19.41       17.53      3.99 o 
   2  12   4       40.20       35.46      4.55 o 
   3  12   4        1.22        3.09      3.05 o 
   4  12   4       33.59       30.14      4.31 o 
   5  12   4        0.25        1.91      2.69 o 
  -3 -12   5        5.84        5.46      2.52 o 
  -2 -12   5        0.42        2.86      2.47 o 
  -1 -12   5       14.76       20.88      3.51 o 
   0 -12   5        9.85       10.72      2.89 o 
  -5 -11   5        1.34        3.15      2.16 o 
  -4 -11   5       12.12        7.67      2.74 o 
  -3 -11   5        0.02        0.81      1.90 o 
  -2 -11   5        6.08        5.64      2.38 o 
  -1 -11   5        7.74        8.81      1.73 o 
   0 -11   5        0.26        0.15      1.52 o 
   1 -11   5        7.18        4.55      1.80 o 
   2 -11   5        1.22       -1.41      1.56 o 
   3 -11   5        1.93        0.93      1.64 o 
  -6 -10   5        3.01        1.60      3.02 o 
  -5 -10   5       13.49       15.90      2.53 o 
  -4 -10   5        0.01        1.66      1.25 o 
  -3 -10   5        0.15        1.84      1.26 o 
  -2 -10   5       12.28       13.79      1.71 o 
  -1 -10   5        3.05        3.34      1.48 o 
   0 -10   5        9.07        5.67      1.69 o 
   1 -10   5       17.31       14.90      2.14 o 
   2 -10   5        9.81        8.25      2.01 o 
   3 -10   5        1.29        0.46      1.59 o 
   4 -10   5        1.58       -0.24      2.24 o 
  -7  -9   5        2.23        1.63      3.36 o 
  -6  -9   5        4.70        4.73      1.86 o 
  -5  -9   5        0.22       -1.44      1.29 o 
  -4  -9   5       14.27       13.52      2.11 o 
  -3  -9   5       15.83       19.27      1.41 o 
  -2  -9   5        1.87        0.11      1.48 o 
  -1  -9   5        0.24       -0.44      1.31 o 
   0  -9   5       14.36       12.73      4.76 o 
   1  -9   5        4.58        3.94      1.62 o 
   2  -9   5       10.46       10.11      3.18 o 
   3  -9   5        3.37        3.94      1.42 o 
   4  -9   5        4.86        5.81      1.57 o 
   5  -9   5        0.07        2.74      1.41 o 
  -8  -8   5        3.14        3.88      2.52 o 
  -7  -8   5       44.81       46.00      4.14 o 
  -6  -8   5        2.56        4.80      1.48 o 
  -5  -8   5       40.44       42.21      2.97 o 
  -4  -8   5        2.67        0.95      0.80 o 
  -3  -8   5       18.03       17.32      1.41 o 
  -2  -8   5       23.83       29.28      2.16 o 
  -1  -8   5       16.20       12.44      1.32 o 
   0  -8   5       77.70       71.10      3.18 o 
   1  -8   5        4.32        2.73      1.44 o 
   2  -8   5       13.93       12.19      1.61 o 
   3  -8   5        5.59        5.79      1.46 o 
   4  -8   5        5.77        3.16      1.43 o 
   5  -8   5       26.04       31.58      2.78 o 
   6  -8   5        0.02       -1.50      2.48 o 
  -8  -7   5        0.08        2.22      3.02 o 
  -7  -7   5       18.04       16.60      2.33 o 
  -6  -7   5      157.47      155.65      4.56 o 
  -5  -7   5        0.02       -1.18      1.17 o 
  -4  -7   5        2.34        2.67      1.20 o 
  -3  -7   5        6.41       10.92      1.71 o 
  -2  -7   5       64.86       66.11      2.11 o 
  -1  -7   5       54.71       48.16      1.81 o 
   0  -7   5       38.92       37.96      1.48 o 
   1  -7   5       11.39       16.15      1.48 o 
   2  -7   5        9.86        9.87      1.12 o 
   3  -7   5        0.01        0.67      0.89 o 
   4  -7   5       10.92       11.75      1.36 o 
   5  -7   5        0.08        1.23      0.99 o 
   6  -7   5        3.27        4.28      2.23 o 
   7  -7   5        9.58        8.74      2.23 o 
  -9  -6   5        0.06        5.94      2.68 o 
  -8  -6   5        0.00        0.70      1.44 o 
  -7  -6   5        0.59       -0.74      1.26 o 
  -6  -6   5        4.72        3.12      1.35 o 
  -5  -6   5      404.47      422.99      5.93 o 
  -4  -6   5      122.67      117.11      3.85 o 
  -3  -6   5       10.79       12.70      1.16 o 
  -2  -6   5      111.48      110.87      2.61 o 
  -1  -6   5        0.18        0.81      0.48 o 
   0  -6   5       25.43       24.77      1.10 o 
   1  -6   5      522.44      552.02      5.66 o 
   2  -6   5      485.48      462.18      6.30 o 
   3  -6   5        3.51        5.16      1.16 o 
   4  -6   5       12.63        8.60      1.09 o 
   5  -6   5        0.00        0.01      0.75 o 
   6  -6   5        0.76        1.10      1.32 o 
   7  -6   5        0.17        2.42      1.81 o 
  -9  -5   5       11.94       15.48      1.99 o 
  -8  -5   5        0.15        0.16      1.38 o 
  -7  -5   5        4.55        4.11      1.49 o 
  -6  -5   5       18.20       16.51      1.80 o 
  -5  -5   5      165.42      172.16      3.43 o 
  -4  -5   5       40.44       44.16      1.68 o 
  -3  -5   5       26.28       27.95      2.29 o 
  -2  -5   5      212.83      198.74      2.55 o 
  -1  -5   5       26.86       23.77      0.92 o 
   0  -5   5        5.24        6.93      0.60 o 
   1  -5   5      202.81      169.41      2.30 o 
   2  -5   5        8.59        9.03      0.96 o 
   3  -5   5       16.02       18.42      1.22 o 
   4  -5   5      296.88      288.51      4.13 o 
   5  -5   5       36.95       40.38      3.08 o 
   6  -5   5        1.65        1.96      1.32 o 
   7  -5   5        3.73        4.03      1.49 o 
   8  -5   5        6.80        6.97      3.21 o 
  -9  -4   5        0.61        2.74      1.55 o 
  -8  -4   5       55.21       57.96      3.09 o 
  -7  -4   5      103.34      102.92      3.73 o 
  -6  -4   5        0.92        0.35      0.95 o 
  -5  -4   5        0.58        1.12      0.59 o 
  -4  -4   5        9.52       10.37      0.89 o 
  -3  -4   5       11.92       11.70      0.70 o 
  -2  -4   5      258.53      276.49      3.22 o 
  -1  -4   5      125.88      145.42      2.01 o 
   0  -4   5     1240.89     1329.76     10.24 o 
   1  -4   5      472.73      446.34      3.87 o 
   2  -4   5       71.90       78.01      1.27 o 
   3  -4   5       15.32       16.20      0.74 o 
   4  -4   5        0.07       -0.21      0.44 o 
   5  -4   5       26.08       26.43      1.94 o 
   6  -4   5       47.72       52.33      2.46 o 
   7  -4   5        2.60        0.29      1.51 o 
   8  -4   5       15.58       11.26      2.21 o 
  -9  -3   5        4.93        8.36      2.18 o 
  -8  -3   5        4.12        2.90      1.50 o 
  -7  -3   5        1.08        2.23      0.85 o 
  -6  -3   5        0.89       -0.71      0.75 o 
  -5  -3   5       32.68       34.09      1.40 o 
  -4  -3   5       79.31       85.88      1.68 o 
  -3  -3   5      426.64      406.49      3.80 o 
  -2  -3   5      390.25      384.13      3.74 o 
  -1  -3   5      278.45      304.27      2.89 o 
   0  -3   5      668.79      786.83      6.74 o 
   1  -3   5     2410.16     2484.56     15.95 o 
   2  -3   5       61.16       67.46      1.19 o 
   3  -3   5        0.22        0.59      0.47 o 
   4  -3   5        0.59        0.79      0.87 o 
   5  -3   5        0.83       -0.33      0.97 o 
   6  -3   5        1.22        2.88      1.50 o 
   7  -3   5      139.59      145.81      4.74 o 
   8  -3   5        0.87       -1.28      1.45 o 
   9  -3   5        5.21        3.12      3.97 o 
  -9  -2   5       10.81       12.08      3.05 o 
  -8  -2   5       21.65       19.04      2.04 o 
  -7  -2   5        0.16        0.35      0.88 o 
  -6  -2   5       16.84       13.92      1.14 o 
  -5  -2   5       40.43       39.21      1.32 o 
  -4  -2   5        5.37        5.85      0.53 o 
  -3  -2   5      665.99      695.51      5.10 o 
  -2  -2   5        0.04       -0.26      0.29 o 
  -1  -2   5       12.48       13.81      0.52 o 
   0  -2   5        5.17        5.23      0.37 o 
   1  -2   5      404.44      297.66      4.02 o 
   2  -2   5       23.75       32.99      0.93 o 
   3  -2   5        0.23        0.13      0.34 o 
   4  -2   5        2.77        2.73      0.45 o 
   5  -2   5        1.53        2.52      1.31 o 
   6  -2   5      128.22      120.51      3.89 o 
   7  -2   5        8.92        6.18      1.70 o 
   8  -2   5        1.28        0.92      1.90 o 
   9  -2   5        3.51        1.67      1.49 o 
  -9  -1   5        0.33        3.16      1.57 o 
  -8  -1   5       12.75       15.89      1.46 o 
  -7  -1   5       15.29       17.05      1.86 o 
  -6  -1   5      127.46      114.07      2.10 o 
  -5  -1   5        7.67        8.84      0.83 o 
  -4  -1   5      141.85      179.72      2.07 o 
  -3  -1   5       44.26       43.19      0.91 o 
  -2  -1   5      235.83      222.51      2.18 o 
  -1  -1   5        2.41        3.39      0.37 o 
   0  -1   5       63.54       50.42      1.05 o 
   1  -1   5     1474.78     1463.62     10.88 o 
   2  -1   5       16.83       20.96      0.58 o 
   3  -1   5      203.89      239.42      2.37 o 
   4  -1   5      250.33      272.75      2.93 o 
   5  -1   5       44.19       35.81      2.28 o 
   6  -1   5      101.54      106.33      3.54 o 
   7  -1   5       62.94       67.50      3.20 o 
   8  -1   5       11.42       16.28      2.15 o 
   9  -1   5        0.14       -0.06      1.60 o 
  -9   0   5       10.77       11.41      1.93 o 
  -8   0   5       18.19       24.86      1.76 o 
  -7   0   5       17.41       13.49      1.22 o 
  -6   0   5      118.13       90.96      1.77 o 
  -5   0   5       12.58        9.42      0.66 o 
  -4   0   5       17.83       25.47      0.80 o 
  -3   0   5        1.84        0.07      0.32 o 
  -2   0   5     1065.93     1091.65      7.14 o 
  -1   0   5     1167.85     1240.99      8.37 o 
   0   0   5        0.25        0.37      0.22 o 
   1   0   5       19.33       22.49      0.44 o 
   2   0   5      123.30      107.73      1.24 o 
   3   0   5        7.66       11.57      0.38 o 
   4   0   5        0.43        0.70      0.39 o 
   5   0   5      286.28      296.48      4.02 o 
   6   0   5      281.97      275.04      4.47 o 
   7   0   5       62.83       72.71      4.28 o 
   8   0   5       56.40       64.77      3.25 o 
   9   0   5        0.36        3.89      1.72 o 
  -9   1   5       39.59       45.08      3.09 o 
  -8   1   5        2.09        2.02      1.45 o 
  -7   1   5       39.99       37.20      1.82 o 
  -6   1   5        2.49        1.39      0.51 o 
  -5   1   5       42.24       41.20      1.10 o 
  -4   1   5      204.39      192.10      2.13 o 
  -3   1   5      394.12      394.97      3.21 o 
  -2   1   5      853.47      957.55      6.35 o 
  -1   1   5       21.94       20.50      0.66 o 
   0   1   5       59.93       57.28      0.81 o 
   1   1   5      341.79      314.83      2.80 o 
   2   1   5       12.09        9.23      0.45 o 
   3   1   5     2336.13     2454.99     20.57 o 
   4   1   5        0.13        0.83      0.32 o 
   5   1   5       96.67      108.73      2.70 o 
   6   1   5       11.30        6.12      1.45 o 
   7   1   5      184.21      192.51      4.84 o 
   8   1   5        3.70        4.30      1.65 o 
   9   1   5        1.94        0.55      1.57 o 
  10   1   5        8.20       11.09      3.00 o 
  -9   2   5        0.37        1.50      1.42 o 
  -8   2   5       11.67       10.55      1.90 o 
  -7   2   5        6.06        8.63      1.21 o 
  -6   2   5       34.65       31.81      1.52 o 
  -5   2   5      181.37      186.90      2.37 o 
  -4   2   5       37.47       34.32      0.94 o 
  -3   2   5      130.42      135.43      1.66 o 
  -2   2   5        1.19        6.40      0.45 o 
  -1   2   5      288.35      281.66      3.14 o 
   0   2   5      172.46      169.33      1.60 o 
   1   2   5        0.22        0.00      0.33 o 
   2   2   5      314.32      375.09      4.30 o 
   3   2   5       15.28       20.66      0.71 o 
   4   2   5      135.61      130.95      1.65 o 
   5   2   5        0.14        0.16      0.57 o 
   6   2   5       10.65        9.29      1.49 o 
   7   2   5        8.56        7.25      1.52 o 
   8   2   5       26.72       23.33      2.23 o 
   9   2   5        0.04        0.87      1.53 o 
  10   2   5       12.43       17.45      3.08 o 
  -9   3   5        0.00        1.18      1.41 o 
  -8   3   5        0.00       -1.18      1.31 o 
  -7   3   5       21.73       18.90      1.55 o 
  -6   3   5       13.20       13.91      1.21 o 
  -5   3   5      264.87      253.93      3.49 o 
  -4   3   5      127.72      120.26      1.97 o 
  -3   3   5        0.15        3.27      0.60 o 
  -2   3   5       21.76       17.31      0.71 o 
  -1   3   5       80.72       62.83      1.50 o 
   0   3   5     3153.83     3436.24     34.11 o 
   1   3   5      132.23      157.56      1.92 o 
   2   3   5      367.29      374.41      5.69 o 
   3   3   5      318.44      301.61      7.65 o 
   4   3   5      395.53      431.30      3.94 o 
   5   3   5      137.99      157.77      2.57 o 
   6   3   5        5.30        5.04      1.28 o 
   7   3   5       82.71       78.89      3.04 o 
   8   3   5        3.09        2.31      1.46 o 
   9   3   5       19.99       23.30      2.38 o 
  10   3   5        0.12       -2.55      2.52 o 
  -8   4   5        0.03       -1.05      1.44 o 
  -7   4   5        1.53        3.85      1.36 o 
  -6   4   5       89.29       86.26      2.37 o 
  -5   4   5        2.94        4.62      0.85 o 
  -4   4   5      565.19      520.59      4.98 o 
  -3   4   5       57.84       54.83      1.31 o 
  -2   4   5        0.88        0.85      0.36 o 
  -1   4   5      315.92      336.16      4.02 o 
   0   4   5      342.89      372.33      4.87 o 
   1   4   5        3.33        1.64      0.50 o 
   2   4   5      618.02      658.12      8.97 o 
   3   4   5      273.07      280.46      3.68 o 
   4   4   5      497.84      519.59      4.53 o 
   5   4   5       16.95       17.53      1.05 o 
   6   4   5        4.67        2.12      1.12 o 
   7   4   5        0.98        1.44      1.20 o 
   8   4   5       39.13       36.64      2.92 o 
   9   4   5        7.85       10.25      2.36 o 
  -8   5   5        6.23        4.87      1.81 o 
  -7   5   5        0.19       -2.20      1.10 o 
  -6   5   5        7.43       11.22      1.63 o 
  -5   5   5       12.00       13.46      1.19 o 
  -4   5   5      291.31      281.90      3.40 o 
  -3   5   5      161.38      156.03      2.23 o 
  -2   5   5        3.71        1.76      0.71 o 
  -1   5   5      172.65      183.68      3.13 o 
   0   5   5       46.50       47.50      1.52 o 
   1   5   5       95.33       78.01      1.80 o 
   2   5   5      207.65      191.56      3.05 o 
   3   5   5       26.09       28.21      1.33 o 
   4   5   5      215.24      245.08      2.75 o 
   5   5   5      168.49      165.81      6.83 o 
   6   5   5        1.43        1.22      1.29 o 
   7   5   5       16.91       15.25      1.96 o 
   8   5   5        4.18        4.47      3.17 o 
   9   5   5       58.09       66.86      5.42 o 
  -7   6   5       27.76       33.07      4.55 o 
  -6   6   5        0.36        1.55      1.48 o 
  -5   6   5        1.69        2.64      1.04 o 
  -4   6   5      199.70      193.43      3.28 o 
  -3   6   5       29.73       29.54      1.19 o 
  -2   6   5        2.43        1.73      1.02 o 
  -1   6   5      225.40      255.20      4.20 o 
   0   6   5       76.53       84.24      3.27 o 
   1   6   5       58.93       64.47      1.71 o 
   2   6   5      100.74      100.78      2.14 o 
   3   6   5        0.04        0.86      0.49 o 
   4   6   5        4.90        4.46      1.23 o 
   5   6   5       13.81       16.51      3.81 o 
   6   6   5       51.02       36.81      2.46 o 
   7   6   5        2.22        7.79      2.35 o 
   8   6   5       18.68       24.39      3.50 o 
   9   6   5        2.66        3.16      2.75 o 
  -7   7   5        0.52        1.96      1.51 o 
  -6   7   5        0.46       -1.24      1.56 o 
  -5   7   5        0.62        3.26      1.18 o 
  -4   7   5       24.67       25.68      1.63 o 
  -3   7   5       19.33       20.41      1.51 o 
  -2   7   5       13.98       14.00      1.41 o 
  -1   7   5       26.85       27.21      1.95 o 
   0   7   5      134.77      133.24      3.52 o 
   1   7   5       43.92       47.91      3.40 o 
   2   7   5       55.34       46.76      2.79 o 
   3   7   5        0.01       -0.10      1.31 o 
   4   7   5        2.82        2.08      1.35 o 
   5   7   5        4.63        1.65      1.33 o 
   6   7   5       24.12       18.00      2.75 o 
   7   7   5        0.30       -1.15      1.87 o 
   8   7   5        2.06        2.30      2.55 o 
   9   7   5        1.96       -0.85      2.32 o 
  -6   8   5        0.05        0.90      1.54 o 
  -5   8   5        4.64        4.61      2.26 o 
  -4   8   5        3.30        5.23      2.12 o 
  -3   8   5       35.87       31.23      2.00 o 
  -2   8   5        0.94        1.70      1.14 o 
  -1   8   5        1.18        1.61      1.11 o 
   0   8   5        7.20        7.33      1.30 o 
   1   8   5       12.07       14.89      2.04 o 
   2   8   5      119.15      108.90      4.18 o 
   3   8   5      240.99      218.23      6.29 o 
   4   8   5       15.90       14.66      1.99 o 
   5   8   5        0.79       -1.62      1.30 o 
   6   8   5        2.99        7.46      1.81 o 
   7   8   5        2.02        1.83      2.21 o 
   8   8   5        0.00       -1.62      2.46 o 
  -5   9   5        9.52        9.26      2.39 o 
  -4   9   5        0.86        3.89      1.86 o 
  -3   9   5        4.10        6.75      1.37 o 
  -2   9   5        0.11        0.55      1.15 o 
  -1   9   5       11.17       10.55      1.67 o 
   0   9   5        1.86        0.53      1.53 o 
   1   9   5        0.03        0.06      1.50 o 
   2   9   5      417.49      417.35      9.47 o 
   3   9   5       12.79        9.70      2.58 o 
   4   9   5        0.40        1.11      1.56 o 
   5   9   5       61.70       54.72      4.18 o 
   6   9   5        1.23        2.45      2.10 o 
   7   9   5        2.14        3.72      2.55 o 
   8   9   5        3.17       -0.96      2.63 o 
  -4  10   5        0.24        0.19      1.72 o 
  -3  10   5        0.22        1.46      2.11 o 
  -2  10   5       25.78       28.71      3.98 o 
  -1  10   5       72.22       67.68      5.49 o 
   0  10   5        3.24        1.81      2.83 o 
   1  10   5        1.78        0.28      1.65 o 
   2  10   5        0.41        0.20      1.76 o 
   3  10   5        0.69        2.77      1.71 o 
   4  10   5       14.45       10.19      2.79 o 
   5  10   5       14.95       11.40      2.82 o 
   6  10   5        0.07        1.77      2.49 o 
   7  10   5        0.37       -0.45      2.55 o 
  -3  11   5        0.17       -1.71      1.76 o 
  -2  11   5        2.66        3.01      2.76 o 
  -1  11   5        5.19        3.40      2.84 o 
   0  11   5        0.07        0.45      2.34 o 
   1  11   5       31.19       33.93      4.22 o 
   2  11   5       40.97       46.98      4.67 o 
   3  11   5        1.84       -1.17      2.08 o 
   4  11   5        3.11        0.77      2.41 o 
   5  11   5        2.57        3.22      2.52 o 
   6  11   5        0.79       -0.31      2.38 o 
  -2  12   5        0.00        2.47      2.87 o 
  -1  12   5        2.90        1.10      2.65 o 
   0  12   5        0.01       -1.93      2.59 o 
   1  12   5        2.51       -0.51      2.68 o 
   2  12   5        0.57        4.42      2.83 o 
   3  12   5       19.85       22.52      3.99 o 
   4  12   5        0.21       -0.16      2.59 o 
  -2 -12   6        2.73        1.96      2.07 o 
  -1 -12   6        0.07       -0.46      1.82 o 
  -5 -11   6       12.74       13.12      2.97 o 
  -4 -11   6        1.16        2.32      2.03 o 
  -3 -11   6        0.38        0.75      2.04 o 
  -2 -11   6        2.48        3.44      2.23 o 
  -1 -11   6       11.60       11.43      2.19 o 
   0 -11   6        6.04        4.49      2.09 o 
   1 -11   6        2.32        4.23      1.70 o 
   2 -11   6        1.66       -0.16      1.26 o 
  -6 -10   6        2.36        4.71      2.24 o 
  -5 -10   6        3.14       -1.83      1.73 o 
  -4 -10   6        9.56        9.90      2.60 o 
  -3 -10   6        0.46        0.26      1.81 o 
  -2 -10   6        5.79        6.34      1.64 o 
  -1 -10   6        2.11        2.61      1.57 o 
   0 -10   6        3.09        4.84      1.68 o 
   1 -10   6        5.36        2.43      1.56 o 
   2 -10   6        0.18       -1.54      1.40 o 
   3 -10   6        0.68        0.08      1.47 o 
   4 -10   6        1.93        0.23      1.62 o 
  -7  -9   6        0.57       -1.01      1.83 o 
  -6  -9   6       26.22       27.84      3.51 o 
  -5  -9   6        1.33        3.10      1.61 o 
  -4  -9   6        0.00       -0.56      3.70 o 
  -3  -9   6        2.69        2.90      1.37 o 
  -2  -9   6       11.49        8.86      1.73 o 
  -1  -9   6        2.79        5.83      1.54 o 
   0  -9   6        7.75        7.24      1.66 o 
   1  -9   6        1.92        2.08      1.42 o 
   2  -9   6        0.08       -1.96      1.32 o 
   3  -9   6        2.33        1.34      1.25 o 
   4  -9   6        1.50        1.07      2.10 o 
   5  -9   6        0.02        0.05      2.52 o 
  -8  -8   6        0.14       -0.75      2.49 o 
  -7  -8   6        8.73       11.12      2.03 o 
  -6  -8   6       22.46       22.66      3.73 o 
  -5  -8   6        0.87       -0.34      1.35 o 
  -4  -8   6        2.33        1.17      1.03 o 
  -3  -8   6        1.21        1.47      1.04 o 
  -2  -8   6      124.05      114.58      4.71 o 
  -1  -8   6       13.01       12.72      1.84 o 
   0  -8   6        3.51        4.67      1.46 o 
   1  -8   6       20.96       17.90      3.00 o 
   2  -8   6        4.28        3.53      1.28 o 
   3  -8   6        1.44        1.86      1.27 o 
   4  -8   6        1.01        3.21      1.26 o 
   5  -8   6        1.22        1.65      1.13 o 
   6  -8   6       20.56       21.18      6.40 o 
  -8  -7   6        1.55        0.93      1.79 o 
  -7  -7   6       27.94       28.28      2.46 o 
  -6  -7   6        7.43        7.94      1.71 o 
  -5  -7   6       36.57       36.73      1.83 o 
  -4  -7   6        3.89        3.66      1.14 o 
  -3  -7   6        3.29        1.13      1.26 o 
  -2  -7   6       12.17        6.85      1.09 o 
  -1  -7   6       27.23       26.97      1.50 o 
   0  -7   6      117.90      119.75      2.90 o 
   1  -7   6       27.21       30.92      2.08 o 
   2  -7   6        7.17        5.90      1.03 o 
   3  -7   6        4.98        2.47      0.97 o 
   4  -7   6        8.77       10.11      1.19 o 
   5  -7   6        8.19        6.29      1.79 o 
   6  -7   6        4.05        7.32      2.09 o 
   7  -7   6       11.08       15.86      2.64 o 
  -8  -6   6        0.17       -0.89      1.60 o 
  -7  -6   6       50.74       52.53      2.96 o 
  -6  -6   6        0.67        0.77      0.82 o 
  -5  -6   6      144.44      152.66      3.38 o 
  -4  -6   6        8.21        8.43      1.24 o 
  -3  -6   6        8.59        9.15      1.14 o 
  -2  -6   6       71.92       54.82      2.81 o 
  -1  -6   6       22.06       20.33      1.04 o 
   0  -6   6      173.14      176.17      2.59 o 
   1  -6   6       27.05       21.56      1.62 o 
   2  -6   6        0.41       -0.36      0.81 o 
   3  -6   6       96.84       91.06      2.30 o 
   4  -6   6        0.07        1.02      0.97 o 
   5  -6   6        0.13       -0.24      1.20 o 
   6  -6   6       28.21       24.10      2.14 o 
   7  -6   6        0.68        2.83      1.61 o 
  -9  -5   6        0.04        0.39      2.76 o 
  -8  -5   6        1.39        1.59      1.72 o 
  -7  -5   6        0.14       -0.88      1.19 o 
  -6  -5   6        8.76        8.20      1.32 o 
  -5  -5   6      331.30      312.07      5.30 o 
  -4  -5   6      120.16      111.62      2.56 o 
  -3  -5   6      378.36      382.92      5.38 o 
  -2  -5   6        1.41        4.12      0.61 o 
  -1  -5   6       75.70       75.96      1.50 o 
   0  -5   6      563.40      638.57      5.66 o 
   1  -5   6       23.54       29.83      1.04 o 
   2  -5   6      129.33      131.65      2.36 o 
   3  -5   6      308.55      303.36      4.18 o 
   4  -5   6      134.26      126.70      4.27 o 
   5  -5   6       51.17       47.29      2.36 o 
   6  -5   6        9.96        8.59      1.60 o 
   7  -5   6       13.06       11.72      2.15 o 
   8  -5   6        0.26        2.48      2.17 o 
  -9  -4   6        0.31        0.75      1.57 o 
  -8  -4   6        2.44        3.71      1.84 o 
  -7  -4   6        8.87       10.81      1.55 o 
  -6  -4   6        0.01       -0.78      0.94 o 
  -5  -4   6        4.07        2.90      0.81 o 
  -4  -4   6        0.41       -1.04      0.52 o 
  -3  -4   6      203.42      209.58      2.74 o 
  -2  -4   6        0.46        2.34      0.50 o 
  -1  -4   6       57.98       42.22      1.15 o 
   0  -4   6       20.69       19.78      0.69 o 
   1  -4   6        4.52        6.55      0.56 o 
   2  -4   6       99.39       99.02      1.64 o 
   3  -4   6       26.71       24.34      1.36 o 
   4  -4   6       27.72       31.79      1.86 o 
   5  -4   6       12.62       14.25      1.54 o 
   6  -4   6       49.16       45.20      2.84 o 
   7  -4   6        0.11        0.59      2.27 o 
   8  -4   6        0.00        0.24      1.58 o 
  -9  -3   6        0.02        0.27      2.40 o 
  -8  -3   6       12.34       10.36      2.89 o 
  -7  -3   6       13.07       13.91      1.30 o 
  -6  -3   6       44.55       39.69      1.72 o 
  -5  -3   6        0.07       -0.28      0.58 o 
  -4  -3   6      124.95      146.22      2.04 o 
  -3  -3   6       36.49       27.61      0.97 o 
  -2  -3   6       74.86       82.08      1.52 o 
  -1  -3   6      244.30      282.10      2.66 o 
   0  -3   6      147.25      171.38      1.96 o 
   1  -3   6        3.19        6.88      1.52 o 
   2  -3   6      264.44      285.88      2.82 o 
   3  -3   6       35.81       32.08      1.24 o 
   4  -3   6        0.80        1.28      1.03 o 
   5  -3   6        4.52        6.77      1.56 o 
   6  -3   6       23.80       19.07      2.01 o 
   7  -3   6       52.78       52.96      4.04 o 
   8  -3   6        7.94        7.46      1.98 o 
   9  -3   6        0.03        0.51      2.36 o 
  -9  -2   6        1.52        1.04      1.72 o 
  -8  -2   6       13.62       16.37      1.51 o 
  -7  -2   6       72.96       62.63      2.16 o 
  -6  -2   6       26.75       24.65      1.28 o 
  -5  -2   6       10.97       11.04      0.83 o 
  -4  -2   6       10.31       13.77      0.70 o 
  -3  -2   6       73.17       61.52      1.14 o 
  -2  -2   6      163.06      183.15      2.03 o 
  -1  -2   6       20.91       18.78      0.58 o 
   0  -2   6      175.81      171.43      1.91 o 
   1  -2   6      626.70      640.79      5.47 o 
   2  -2   6       28.72       23.79      0.87 o 
   3  -2   6      131.92      119.58      1.79 o 
   4  -2   6       83.17       66.30      1.59 o 
   5  -2   6        0.01       -0.73      1.24 o 
   6  -2   6      414.14      403.07      7.55 o 
   7  -2   6       20.03       23.10      2.27 o 
   8  -2   6        8.84        9.05      1.94 o 
   9  -2   6        3.25       -0.52      2.33 o 
  -9  -1   6        3.06        6.32      1.74 o 
  -8  -1   6       13.25       16.05      1.77 o 
  -7  -1   6       98.85       95.49      2.91 o 
  -6  -1   6       17.04       14.04      1.06 o 
  -5  -1   6       36.86       31.00      1.13 o 
  -4  -1   6       59.96       54.36      1.16 o 
  -3  -1   6       13.47       12.17      0.58 o 
  -2  -1   6      324.91      365.56      3.19 o 
  -1  -1   6       31.34       25.65      0.71 o 
   0  -1   6      389.98      432.63      3.54 o 
   1  -1   6       44.33       53.06      0.82 o 
   2  -1   6        8.51        9.72      0.75 o 
   3  -1   6      346.94      404.29      4.16 o 
   4  -1   6       35.41       29.97      0.90 o 
   5  -1   6        1.74        2.20      0.83 o 
   6  -1   6        0.23        1.01      1.25 o 
   7  -1   6        6.18        5.18      1.59 o 
   8  -1   6        0.33       -0.38      1.36 o 
   9  -1   6        0.15        2.66      1.66 o 
  -9   0   6       20.43       29.91      1.99 o 
  -8   0   6        0.10       -1.07      1.08 o 
  -7   0   6       13.99       15.84      1.43 o 
  -6   0   6       28.10       25.15      1.38 o 
  -5   0   6        0.72        0.51      0.44 o 
  -4   0   6       14.06       14.32      0.69 o 
  -3   0   6       33.35       41.05      0.89 o 
  -2   0   6        0.75        0.99      0.29 o 
  -1   0   6       29.79       23.40      0.45 o 
   0   0   6       55.90       64.26      1.00 o 
   1   0   6      388.46      365.27      2.67 o 
   2   0   6      355.52      379.52      3.19 o 
   3   0   6       17.89       21.61      0.75 o 
   4   0   6       14.92       24.09      0.93 o 
   5   0   6      201.82      180.25      4.14 o 
   6   0   6        4.20        5.57      1.40 o 
   7   0   6        5.23        2.47      1.43 o 
   8   0   6       44.85       46.03      4.59 o 
   9   0   6        2.68        0.16      4.08 o 
  -9   1   6       28.04       35.29      2.22 o 
  -8   1   6        3.12        3.19      1.32 o 
  -7   1   6       24.62       21.30      1.85 o 
  -6   1   6       40.80       36.88      1.60 o 
  -5   1   6       51.39       47.59      1.18 o 
  -4   1   6      398.12      390.02      3.43 o 
  -3   1   6        4.45        7.19      0.49 o 
  -2   1   6       16.85        9.31      0.56 o 
  -1   1   6       83.29       80.76      1.32 o 
   0   1   6     1184.85     1304.18      9.82 o 
   1   1   6        1.17       -0.15      0.19 o 
   2   1   6        0.16        0.50      0.24 o 
   3   1   6      994.44      988.10      6.93 o 
   4   1   6      106.38      122.39      1.89 o 
   5   1   6        6.97       11.99      1.17 o 
   6   1   6       16.22       16.65      1.73 o 
   7   1   6        2.74        6.73      1.54 o 
   8   1   6       31.61       29.60      3.41 o 
   9   1   6        1.96        3.26      1.62 o 
  -9   2   6       13.08       17.58      1.98 o 
  -8   2   6       46.99       49.99      2.50 o 
  -7   2   6       15.49       14.14      1.59 o 
  -6   2   6        0.35       -0.78      0.74 o 
  -5   2   6      234.20      218.10      3.20 o 
  -4   2   6       65.45       58.76      1.36 o 
  -3   2   6        4.07        2.61      0.42 o 
  -2   2   6       40.81       36.91      0.79 o 
  -1   2   6     3943.12     4112.30     35.81 o 
   0   2   6        1.68        0.45      0.26 o 
   1   2   6       26.24       29.57      0.61 o 
   2   2   6      172.87      193.28      2.79 o 
   3   2   6        4.54        3.07      0.49 o 
   4   2   6      202.28      222.25      2.34 o 
   5   2   6       48.27       48.87      1.83 o 
   6   2   6        1.31        2.95      1.15 o 
   7   2   6        2.12       -1.06      1.14 o 
   8   2   6        4.43        7.12      1.65 o 
   9   2   6        3.12        3.88      1.64 o 
  -9   3   6        0.00       -0.82      1.47 o 
  -8   3   6        0.69        1.62      1.29 o 
  -7   3   6        1.47        1.75      0.87 o 
  -6   3   6       23.92       24.77      1.47 o 
  -5   3   6       11.23       12.70      1.12 o 
  -4   3   6      252.02      241.54      2.94 o 
  -3   3   6      658.73      613.85      5.27 o 
  -2   3   6       48.17       62.30      1.27 o 
  -1   3   6      278.52      285.85      3.69 o 
   0   3   6       50.50       74.81      1.35 o 
   1   3   6      343.08      338.18      3.56 o 
   2   3   6        0.59        2.95      0.73 o 
   3   3   6      250.81      222.63      2.99 o 
   4   3   6       64.39       71.55      1.67 o 
   5   3   6       11.51        9.53      0.79 o 
   6   3   6       35.38       31.75      1.92 o 
   7   3   6       20.80       23.72      1.95 o 
   8   3   6        0.79       -0.31      1.32 o 
   9   3   6       72.16       79.05      6.15 o 
  -8   4   6        5.28        4.33      1.64 o 
  -7   4   6        1.24        1.58      1.22 o 
  -6   4   6        0.79        1.96      1.29 o 
  -5   4   6      297.26      275.11      3.78 o 
  -4   4   6      582.38      548.14      5.20 o 
  -3   4   6      512.38      480.24      4.45 o 
  -2   4   6       28.04       32.41      1.06 o 
  -1   4   6      246.73      233.35      2.91 o 
   0   4   6       11.76        7.26      0.70 o 
   1   4   6        3.02        1.33      0.44 o 
   2   4   6      306.48      322.73      5.37 o 
   3   4   6      112.85      109.83      2.47 o 
   4   4   6        1.86        0.86      0.37 o 
   5   4   6      169.85      176.41      2.64 o 
   6   4   6       22.49       18.30      1.57 o 
   7   4   6       19.30       20.58      1.82 o 
   8   4   6        3.53        3.52      1.70 o 
   9   4   6        5.63        6.81      3.11 o 
  -8   5   6        1.43        2.29      1.41 o 
  -7   5   6        9.90       10.70      1.90 o 
  -6   5   6       13.81       16.55      1.62 o 
  -5   5   6        0.01        0.88      0.75 o 
  -4   5   6      310.60      297.51      3.81 o 
  -3   5   6        1.37        0.59      0.54 o 
  -2   5   6      320.00      292.05      3.42 o 
  -1   5   6        8.66       11.96      0.98 o 
   0   5   6       70.93       62.30      2.93 o 
   1   5   6      250.19      243.58      3.54 o 
   2   5   6       16.06       19.63      0.84 o 
   3   5   6       77.64       72.40      1.33 o 
   4   5   6      348.50      337.23      3.64 o 
   5   5   6       29.49       23.10      1.27 o 
   6   5   6        5.12        1.92      1.41 o 
   7   5   6        6.57        5.07      1.60 o 
   8   5   6        3.53        3.08      1.67 o 
   9   5   6       11.05       15.01      2.54 o 
  -7   6   6        2.57        4.54      1.55 o 
  -6   6   6       18.25       20.91      2.12 o 
  -5   6   6       26.59       26.44      1.90 o 
  -4   6   6        4.24        4.75      0.96 o 
  -3   6   6        2.32        2.03      0.97 o 
  -2   6   6       53.43       50.49      2.13 o 
  -1   6   6       57.90       49.70      3.01 o 
   0   6   6      149.87      143.96      3.51 o 
   1   6   6      384.37      378.98      5.16 o 
   2   6   6      122.95      113.93      2.70 o 
   3   6   6      150.34      136.46      2.52 o 
   4   6   6      102.21       95.69      3.98 o 
   5   6   6      130.14      117.93      3.14 o 
   6   6   6       18.03       24.99      2.09 o 
   7   6   6        0.69        4.68      2.11 o 
   8   6   6        0.00        0.38      2.07 o 
   9   6   6        0.09        3.88      2.71 o 
  -7   7   6       11.65       14.33      1.89 o 
  -6   7   6        8.96       12.48      1.93 o 
  -5   7   6       46.08       45.11      2.31 o 
  -4   7   6       52.58       56.66      2.52 o 
  -3   7   6       14.41       14.00      1.64 o 
  -2   7   6        0.63        0.84      1.13 o 
  -1   7   6        0.50       -0.24      1.07 o 
   0   7   6       23.63       18.80      1.63 o 
   1   7   6      178.83      195.62      4.19 o 
   2   7   6      145.22      135.06      3.28 o 
   3   7   6        5.77        5.87      1.52 o 
   4   7   6        0.01        0.73      1.24 o 
   5   7   6        0.49        1.52      1.97 o 
   6   7   6       11.96       10.18      2.00 o 
   7   7   6        0.00       -3.47      1.78 o 
   8   7   6        7.43        5.68      2.58 o 
   9   7   6        0.00        0.45      2.61 o 
  -6   8   6        1.27        2.21      3.56 o 
  -5   8   6        2.84       -0.98      1.69 o 
  -4   8   6        0.35        1.94      1.47 o 
  -3   8   6       37.75       36.62      2.24 o 
  -2   8   6        0.24       -1.16      1.04 o 
  -1   8   6        2.48        2.35      1.18 o 
   0   8   6       23.59       26.15      1.88 o 
   1   8   6        0.15       -0.77      1.26 o 
   2   8   6       21.18       15.76      2.02 o 
   3   8   6       53.24       53.93      3.06 o 
   4   8   6       22.55       22.50      2.21 o 
   5   8   6       11.78       13.81      1.98 o 
   6   8   6       10.31       11.61      2.51 o 
   7   8   6       13.73       14.08      2.72 o 
   8   8   6        6.28        2.62      2.53 o 
  -5   9   6        0.00        0.81      1.91 o 
  -4   9   6        8.59        9.71      1.79 o 
  -3   9   6        0.20        0.44      1.78 o 
  -2   9   6       11.76       14.27      2.10 o 
  -1   9   6        5.73        8.08      1.55 o 
   0   9   6        0.90       -0.80      1.48 o 
   1   9   6        0.02       -1.42      2.03 o 
   2   9   6       28.72       37.60      4.21 o 
   3   9   6        0.07        0.03      1.42 o 
   4   9   6        6.28       10.32      2.06 o 
   5   9   6        0.67       -0.42      1.87 o 
   6   9   6       18.05       20.74      3.13 o 
   7   9   6        2.67        4.68      2.45 o 
   8   9   6        2.22        4.52      2.74 o 
  -4  10   6        1.30        3.28      3.10 o 
  -3  10   6        1.81        1.68      2.89 o 
  -2  10   6        6.38        1.98      2.47 o 
  -1  10   6       17.92       25.60      3.90 o 
   0  10   6        1.38       -0.47      1.49 o 
   1  10   6       40.71       39.17      6.03 o 
   2  10   6       16.37       23.10      4.28 o 
   3  10   6        6.47       -1.45      1.92 o 
   4  10   6        0.05       -1.47      1.99 o 
   5  10   6        0.13        2.28      2.23 o 
   6  10   6       12.85       12.27      2.99 o 
   7  10   6       14.07       17.89      3.48 o 
  -3  11   6        0.18       -0.83      2.27 o 
  -2  11   6       11.93        8.84      3.14 o 
  -1  11   6        4.10        1.87      2.51 o 
   0  11   6       27.64       26.29      4.07 o 
   1  11   6        4.92       10.78      3.09 o 
   2  11   6       12.80       13.73      3.17 o 
   3  11   6        0.19       -2.35      2.03 o 
   4  11   6        0.16       -1.31      2.22 o 
   5  11   6        1.62       -0.52      2.52 o 
   6  11   6        1.02       -1.16      2.21 o 
  -1  12   6        2.35       -0.54      2.62 o 
   0  12   6        1.51        2.05      2.90 o 
   1  12   6        0.00       -0.42      2.58 o 
   2  12   6        0.16       -0.16      2.42 o 
   3  12   6        1.47       -3.03      2.23 o 
   4  12   6        5.08        5.31      2.93 o 
  -4 -11   7        3.07        3.63      2.33 o 
  -3 -11   7        0.15        2.23      2.12 o 
  -2 -11   7        0.15        4.12      1.59 o 
  -1 -11   7        4.66        5.72      1.92 o 
   0 -11   7       27.52       26.47      3.58 o 
   1 -11   7        2.50        3.12      1.71 o 
   2 -11   7        0.20       11.31      3.74 o 
  -5 -10   7        1.69        2.21      2.08 o 
  -4 -10   7        1.33        2.14      1.96 o 
  -3 -10   7        1.13        3.96      1.46 o 
  -2 -10   7        1.93        2.14      1.50 o 
  -1 -10   7        5.30        5.20      2.75 o 
   0 -10   7        3.85        4.94      1.68 o 
   1 -10   7       11.68       13.26      2.05 o 
   2 -10   7        3.47        4.44      1.63 o 
   3 -10   7        2.73       -0.22      1.43 o 
  -6  -9   7       12.74       10.08      2.78 o 
  -5  -9   7       18.55       16.18      2.84 o 
  -4  -9   7        4.84        4.76      1.48 o 
  -3  -9   7        4.19        4.53      1.59 o 
  -2  -9   7       21.70       25.10      2.26 o 
  -1  -9   7        3.46        5.26      1.69 o 
   0  -9   7       37.72       35.79      3.59 o 
   1  -9   7        0.13        1.69      1.41 o 
   2  -9   7        7.40        4.87      1.93 o 
   3  -9   7        1.75        4.35      1.62 o 
   4  -9   7        7.28        6.64      1.49 o 
   5  -9   7        1.66       -2.16      2.42 o 
  -7  -8   7        9.53        5.27      2.16 o 
  -6  -8   7       23.34       25.05      2.76 o 
  -5  -8   7       35.47       40.64      2.18 o 
  -4  -8   7        0.02        0.58      1.14 o 
  -3  -8   7        9.00        5.55      1.37 o 
  -2  -8   7       13.82       14.74      1.67 o 
  -1  -8   7       20.26       21.22      1.60 o 
   0  -8   7       25.78       21.96      2.16 o 
   1  -8   7       58.35       60.59      3.11 o 
   2  -8   7       11.17        8.84      1.97 o 
   3  -8   7        3.14        0.80      1.18 o 
   4  -8   7        2.96        2.89      1.20 o 
   5  -8   7        3.79        2.04      2.45 o 
   6  -8   7        0.09       -4.09      3.60 o 
  -8  -7   7        0.89       -0.17      1.78 o 
  -7  -7   7        0.01       -0.63      1.73 o 
  -6  -7   7       12.59       15.99      2.97 o 
  -5  -7   7       57.61       63.90      2.43 o 
  -4  -7   7        7.81        6.73      1.29 o 
  -3  -7   7        5.82        7.94      1.28 o 
  -2  -7   7        4.81        4.86      1.14 o 
  -1  -7   7       17.37       15.06      1.39 o 
   0  -7   7        5.54        3.22      1.01 o 
   1  -7   7        0.73        1.26      0.86 o 
   2  -7   7       17.98       17.68      1.33 o 
   3  -7   7       10.09       11.27      1.16 o 
   4  -7   7        6.69        7.80      1.02 o 
   5  -7   7       17.33       18.41      3.72 o 
   6  -7   7       17.26       22.89      2.66 o 
  -8  -6   7       11.78       10.62      2.43 o 
  -7  -6   7       16.84       15.81      2.45 o 
  -6  -6   7       56.41       56.94      2.60 o 
  -5  -6   7        0.00       -0.78      0.98 o 
  -4  -6   7       22.41       27.60      1.71 o 
  -3  -6   7       27.76       31.59      1.57 o 
  -2  -6   7       93.58       91.92      2.40 o 
  -1  -6   7        8.39       11.75      0.95 o 
   0  -6   7      172.17      185.65      3.06 o 
   1  -6   7      253.48      250.06      4.22 o 
   2  -6   7       10.30       10.56      1.08 o 
   3  -6   7        1.36        3.60      1.10 o 
   4  -6   7        1.16        0.87      1.26 o 
   5  -6   7       14.46       15.48      1.79 o 
   6  -6   7       34.01       36.50      2.48 o 
   7  -6   7        0.03       -2.99      2.49 o 
  -8  -5   7        0.45       -0.54      3.25 o 
  -7  -5   7       21.00       20.23      1.85 o 
  -6  -5   7       23.09       22.00      1.89 o 
  -5  -5   7      105.47      113.57      3.02 o 
  -4  -5   7       46.43       39.37      1.68 o 
  -3  -5   7      272.43      264.51      3.60 o 
  -2  -5   7        3.12        2.50      0.69 o 
  -1  -5   7        0.91        2.83      0.63 o 
   0  -5   7      149.92      167.41      2.24 o 
   1  -5   7       91.25       96.68      1.97 o 
   2  -5   7      130.50      135.18      2.62 o 
   3  -5   7      157.58      164.46      3.68 o 
   4  -5   7       40.66       40.84      3.26 o 
   5  -5   7        8.55        8.44      1.56 o 
   6  -5   7       13.37       14.06      2.10 o 
   7  -5   7       26.79       30.62      2.85 o 
   8  -5   7        2.56        3.28      2.40 o 
  -9  -4   7        2.66       -1.40      1.61 o 
  -8  -4   7        9.52        8.51      2.13 o 
  -7  -4   7        0.35        1.92      1.25 o 
  -6  -4   7        6.62        5.12      1.21 o 
  -5  -4   7       57.73       62.63      1.70 o 
  -4  -4   7        6.62        9.41      1.07 o 
  -3  -4   7       33.55       25.25      1.02 o 
  -2  -4   7        0.29        0.67      0.51 o 
  -1  -4   7       21.78       22.34      0.98 o 
   0  -4   7       24.48       31.10      0.87 o 
   1  -4   7      236.18      218.86      3.07 o 
   2  -4   7       20.48       28.45      0.97 o 
   3  -4   7      434.17      418.34      6.07 o 
   4  -4   7       33.81       32.45      3.20 o 
   5  -4   7      109.30      107.62      3.82 o 
   6  -4   7       19.08       15.10      2.75 o 
   7  -4   7        0.96        0.33      2.06 o 
   8  -4   7        1.47        2.52      1.87 o 
  -9  -3   7        1.25        0.58      2.99 o 
  -8  -3   7       25.86       28.08      3.81 o 
  -7  -3   7       44.21       41.85      2.02 o 
  -6  -3   7       29.92       29.79      1.59 o 
  -5  -3   7        4.04        7.64      1.12 o 
  -4  -3   7       35.11       44.73      1.27 o 
  -3  -3   7      109.32      125.44      1.99 o 
  -2  -3   7       38.21       42.81      1.20 o 
  -1  -3   7        2.86        5.86      0.57 o 
   0  -3   7       60.37       49.54      1.07 o 
   1  -3   7      829.48      876.70      7.17 o 
   2  -3   7        1.38        0.31      0.44 o 
   3  -3   7       58.91       64.44      1.73 o 
   4  -3   7      124.01      137.70      4.75 o 
   5  -3   7      156.00      150.94      4.30 o 
   6  -3   7        0.39        1.08      1.48 o 
   7  -3   7       31.46       30.72      2.88 o 
   8  -3   7        1.74       -2.28      1.31 o 
  -9  -2   7        2.93        4.13      1.97 o 
  -8  -2   7       50.73       49.39      2.28 o 
  -7  -2   7       16.71       10.98      1.42 o 
  -6  -2   7      371.49      319.85      4.84 o 
  -5  -2   7        0.70        0.14      0.47 o 
  -4  -2   7       16.41       17.81      0.82 o 
  -3  -2   7      177.92      176.26      2.06 o 
  -2  -2   7      256.05      266.70      2.81 o 
  -1  -2   7      111.41      105.85      1.49 o 
   0  -2   7      352.19      419.63      3.68 o 
   1  -2   7      121.97      149.99      2.16 o 
   2  -2   7        4.98       10.25      0.62 o 
   3  -2   7      122.73      127.82      1.97 o 
   4  -2   7        8.33        6.43      1.05 o 
   5  -2   7       19.31       19.40      1.87 o 
   6  -2   7      202.40      215.68      5.32 o 
   7  -2   7       48.71       51.78      3.04 o 
   8  -2   7       41.48       45.16      3.08 o 
   9  -2   7        0.02        0.50      2.26 o 
  -9  -1   7       11.77       16.67      2.90 o 
  -8  -1   7        9.80       14.96      1.60 o 
  -7  -1   7       44.42       37.34      1.84 o 
  -6  -1   7       16.77       18.04      1.25 o 
  -5  -1   7       33.04       29.08      1.20 o 
  -4  -1   7       45.16       41.83      1.10 o 
  -3  -1   7       20.38       16.24      0.69 o 
  -2  -1   7        8.76       12.35      0.63 o 
  -1  -1   7      597.46      599.52      5.16 o 
   0  -1   7      232.82      259.45      2.61 o 
   1  -1   7      131.48      136.94      1.62 o 
   2  -1   7      625.19      575.07      4.80 o 
   3  -1   7      613.67      612.37      6.24 o 
   4  -1   7        0.81        1.81      0.48 o 
   5  -1   7        6.56        8.47      0.96 o 
   6  -1   7       26.90       20.14      1.93 o 
   7  -1   7       63.95       70.81      3.27 o 
   8  -1   7        0.35       -0.29      2.47 o 
   9  -1   7        8.75        6.65      2.57 o 
  -9   0   7        1.62        3.05      1.34 o 
  -8   0   7        1.66        0.76      1.17 o 
  -7   0   7        0.05       -0.18      0.84 o 
  -6   0   7        6.05        4.36      0.87 o 
  -5   0   7       49.58       56.11      1.65 o 
  -4   0   7       49.79       44.67      1.13 o 
  -3   0   7       67.40       76.46      1.59 o 
  -2   0   7        0.17        0.47      0.22 o 
  -1   0   7        0.46        1.53      0.50 o 
   0   0   7        7.46        3.99      0.39 o 
   1   0   7        6.80        6.61      0.35 o 
   2   0   7      217.24      256.14      2.75 o 
   3   0   7      332.82      338.71      3.06 o 
   4   0   7       27.29       25.79      0.89 o 
   5   0   7       66.54       54.57      3.54 o 
   6   0   7        3.20        3.23      2.39 o 
   7   0   7        8.74       10.08      2.16 o 
   8   0   7        5.02        4.33      1.80 o 
   9   0   7        0.14        0.24      1.45 o 
  -9   1   7        3.00        6.98      1.80 o 
  -8   1   7        0.00        0.40      1.16 o 
  -7   1   7        1.67        1.38      0.87 o 
  -6   1   7      108.85      107.06      2.87 o 
  -5   1   7       38.28       37.32      1.39 o 
  -4   1   7        1.39        0.05      0.48 o 
  -3   1   7      116.87      128.32      1.66 o 
  -2   1   7      195.74      181.49      2.23 o 
  -1   1   7      175.50      188.26      2.47 o 
   0   1   7     1184.64     1380.05     10.67 o 
   1   1   7       11.72        8.75      0.45 o 
   2   1   7        8.18       13.47      0.54 o 
   3   1   7        0.00       -0.01      0.26 o 
   4   1   7       78.23       83.99      1.44 o 
   5   1   7       25.52       25.23      1.49 o 
   6   1   7        9.71       11.12      1.83 o 
   7   1   7       80.40       76.25      3.12 o 
   8   1   7        5.79        5.75      1.64 o 
   9   1   7        5.33        5.81      2.08 o 
  -9   2   7        0.31        1.26      2.04 o 
  -8   2   7        2.41        2.30      1.84 o 
  -7   2   7       25.97       29.25      2.01 o 
  -6   2   7       10.27       11.31      1.16 o 
  -5   2   7       29.78       30.44      1.34 o 
  -4   2   7       13.26       10.62      0.74 o 
  -3   2   7       23.18       28.58      0.86 o 
  -2   2   7      515.65      564.80      5.72 o 
  -1   2   7      991.15     1076.37     10.48 o 
   0   2   7     2060.48     2268.55     21.22 o 
   1   2   7        8.41        8.03      0.45 o 
   2   2   7        2.19        6.15      0.62 o 
   3   2   7       52.42       60.37      1.47 o 
   4   2   7        7.04        5.37      0.45 o 
   5   2   7        6.58        9.28      1.07 o 
   6   2   7      110.49      106.32      3.24 o 
   7   2   7        4.30        1.24      1.22 o 
   8   2   7        6.56        8.49      1.70 o 
   9   2   7        5.39        4.72      1.74 o 
  -8   3   7        7.91        5.66      1.55 o 
  -7   3   7        0.41       -1.36      1.18 o 
  -6   3   7       44.27       42.67      1.81 o 
  -5   3   7       30.66       28.06      1.33 o 
  -4   3   7      468.17      442.40      4.81 o 
  -3   3   7      519.86      494.49      5.59 o 
  -2   3   7       14.86       18.48      0.72 o 
  -1   3   7      102.84      108.00      2.09 o 
   0   3   7      208.13      191.76      2.67 o 
   1   3   7       29.90       21.99      1.21 o 
   2   3   7       12.67       13.09      1.04 o 
   3   3   7      163.84      150.11      2.69 o 
   4   3   7       38.22       42.12      1.39 o 
   5   3   7       44.84       36.93      1.69 o 
   6   3   7        9.90       11.67      1.40 o 
   7   3   7        7.04        9.81      1.54 o 
   8   3   7       10.27        5.25      2.74 o 
   9   3   7       40.00       52.45      3.13 o 
  -8   4   7        6.39        7.52      1.82 o 
  -7   4   7        6.21        6.76      1.50 o 
  -6   4   7       21.78       22.35      1.80 o 
  -5   4   7       79.89       81.22      2.02 o 
  -4   4   7     1221.43     1123.28      9.79 o 
  -3   4   7       18.34       18.39      0.80 o 
  -2   4   7        5.88        2.81      0.53 o 
  -1   4   7       96.78      121.46      2.31 o 
   0   4   7      183.93      202.11      2.97 o 
   1   4   7       18.17       15.52      0.75 o 
   2   4   7       73.97       73.35      2.28 o 
   3   4   7      154.83      167.38      3.76 o 
   4   4   7       18.38       13.53      1.05 o 
   5   4   7        3.01        3.17      0.56 o 
   6   4   7       35.63       26.99      1.79 o 
   7   4   7        2.31        2.77      1.29 o 
   8   4   7       18.77       25.89      3.79 o 
   9   4   7        1.29        1.78      1.92 o 
  -8   5   7        0.63        2.19      2.27 o 
  -7   5   7        0.73        1.30      2.65 o 
  -6   5   7       16.17       16.83      1.91 o 
  -5   5   7       74.44       70.51      1.96 o 
  -4   5   7       49.16       47.86      1.55 o 
  -3   5   7      173.71      167.84      2.99 o 
  -2   5   7        0.52        0.76      0.55 o 
  -1   5   7      131.80      146.61      3.11 o 
   0   5   7      100.64      115.86      2.58 o 
   1   5   7        2.54        3.68      0.62 o 
   2   5   7        3.04        4.44      0.57 o 
   3   5   7      129.40      136.68      3.46 o 
   4   5   7        0.33       -0.55      0.60 o 
   5   5   7      244.54      213.90      5.23 o 
   6   5   7       73.07       60.57      2.37 o 
   7   5   7       16.50       19.00      2.13 o 
   8   5   7        2.23        2.39      1.76 o 
   9   5   7        0.66       -1.51      1.64 o 
  -7   6   7        2.94        5.87      1.78 o 
  -6   6   7        1.74        0.97      1.64 o 
  -5   6   7       15.71       16.69      1.39 o 
  -4   6   7       60.33       64.77      2.30 o 
  -3   6   7      383.56      351.67      5.19 o 
  -2   6   7        5.47        3.92      1.33 o 
  -1   6   7        2.93        4.07      1.21 o 
   0   6   7        6.02        8.99      1.24 o 
   1   6   7        1.77        0.33      0.71 o 
   2   6   7      173.79      165.78      3.88 o 
   3   6   7      205.08      187.75      2.76 o 
   4   6   7      137.99      138.90      2.11 o 
   5   6   7       13.39       16.85      1.42 o 
   6   6   7        0.11       -1.08      0.96 o 
   7   6   7        9.82       13.10      1.98 o 
   8   6   7        2.85       -1.39      2.10 o 
   9   6   7        1.02       -0.97      2.47 o 
  -7   7   7        5.07        6.99      2.06 o 
  -6   7   7        6.02        7.77      3.19 o 
  -5   7   7       46.81       44.95      3.45 o 
  -4   7   7        1.02        3.61      1.17 o 
  -3   7   7        0.02        0.19      0.99 o 
  -2   7   7       31.27       31.72      2.17 o 
  -1   7   7        0.25        1.79      1.13 o 
   0   7   7       13.65       13.54      1.48 o 
   1   7   7        1.87        0.97      1.18 o 
   2   7   7     1570.61     1589.39     16.96 o 
   3   7   7       73.95       75.98      3.08 o 
   4   7   7        9.57        9.61      1.57 o 
   5   7   7       14.79       14.46      2.57 o 
   6   7   7       43.55       42.51      6.18 o 
   7   7   7        1.80        4.75      2.06 o 
   8   7   7        0.00        2.64      2.33 o 
  -6   8   7        2.39        4.08      3.28 o 
  -5   8   7        1.36        0.55      1.82 o 
  -4   8   7        5.76        8.81      1.69 o 
  -3   8   7        6.12        7.46      1.58 o 
  -2   8   7       18.86       16.53      1.99 o 
  -1   8   7      110.16      101.23      3.47 o 
   0   8   7       16.79       17.71      1.66 o 
   1   8   7        4.43        4.42      1.10 o 
   2   8   7        1.67        0.82      1.38 o 
   3   8   7        0.13        0.20      1.28 o 
   4   8   7      102.13      103.11      3.95 o 
   5   8   7       13.39       13.96      1.99 o 
   6   8   7        3.99        2.18      1.82 o 
   7   8   7        0.18        1.35      2.05 o 
   8   8   7        1.65       -1.53      2.11 o 
  -5   9   7        0.01        2.14      1.96 o 
  -4   9   7        3.26        0.72      2.00 o 
  -3   9   7        1.24       -2.02      1.24 o 
  -2   9   7        4.71        6.38      1.48 o 
  -1   9   7       20.18       16.91      2.33 o 
   0   9   7       14.78       18.61      2.42 o 
   1   9   7       88.59       89.61      4.20 o 
   2   9   7       26.91       33.87      2.80 o 
   3   9   7       46.06       47.44      3.41 o 
   4   9   7       23.15       21.20      2.33 o 
   5   9   7        0.99        2.84      2.05 o 
   6   9   7        0.03        0.87      2.09 o 
   7   9   7        5.46        1.89      2.30 o 
  -4  10   7        2.44        7.09      2.23 o 
  -3  10   7        1.72        1.92      3.91 o 
  -2  10   7        0.87       -0.26      2.15 o 
  -1  10   7        6.91       10.49      3.02 o 
   0  10   7        0.04       -0.62      2.07 o 
   1  10   7        5.63        4.62      2.32 o 
   2  10   7        1.01        0.46      1.98 o 
   3  10   7        0.40        0.93      2.10 o 
   4  10   7        1.28       -0.26      2.02 o 
   5  10   7        0.02       -0.56      2.05 o 
   6  10   7        0.21       -1.62      2.11 o 
   7  10   7        0.06        1.07      2.34 o 
  -3  11   7        0.45        1.79      2.62 o 
  -2  11   7        0.22       -0.34      2.43 o 
  -1  11   7       15.25       17.71      3.72 o 
   0  11   7        0.16        2.09      2.41 o 
   1  11   7        4.01        8.12      2.85 o 
   2  11   7        0.02       -1.38      2.13 o 
   3  11   7        3.77        3.39      2.50 o 
   4  11   7        0.00       -3.26      2.10 o 
   5  11   7       10.10       15.31      3.14 o 
  -1  12   7        0.11       -3.86      1.93 o 
   0  12   7        5.46        5.27      3.15 o 
   1  12   7        3.21       -1.76      2.38 o 
   2  12   7        0.20       -3.34      2.03 o 
   3  12   7        0.61       -0.51      2.43 o 
   4  12   7        5.41        7.44      2.97 o 
  -3 -11   8        0.91        1.37      1.90 o 
  -2 -11   8        1.66        4.94      1.76 o 
  -1 -11   8        3.42        4.33      1.77 o 
   0 -11   8        1.54        0.74      1.39 o 
   1 -11   8        8.63       11.81      2.09 o 
  -5 -10   8        0.28       -0.39      1.86 o 
  -4 -10   8        0.87        3.81      2.04 o 
  -3 -10   8        0.58        2.67      1.55 o 
  -2 -10   8        2.28        1.82      1.93 o 
  -1 -10   8        8.00        5.55      1.68 o 
   0 -10   8        1.01        1.91      1.61 o 
   1 -10   8       17.46       13.48      3.97 o 
   2 -10   8        2.97        3.89      1.61 o 
   3 -10   8        2.46        2.21      1.47 o 
  -6  -9   8        0.05        2.86      2.02 o 
  -5  -9   8        3.00        0.65      1.97 o 
  -4  -9   8        2.82        1.85      1.42 o 
  -3  -9   8        1.18        0.28      1.39 o 
  -2  -9   8        1.76        1.55      1.41 o 
  -1  -9   8       13.97       16.94      2.04 o 
   0  -9   8       15.85       19.75      2.17 o 
   1  -9   8        0.80       -1.34      1.60 o 
   2  -9   8        6.06        6.16      1.67 o 
   3  -9   8        2.66        1.52      1.60 o 
   4  -9   8        0.75       -4.28      4.97 o 
  -7  -8   8        0.13       -2.02      2.23 o 
  -6  -8   8        1.37        1.35      1.71 o 
  -5  -8   8        9.62       10.25      1.64 o 
  -4  -8   8       15.86       17.77      1.90 o 
  -3  -8   8       16.78       17.04      2.00 o 
  -2  -8   8       25.20       23.29      2.00 o 
  -1  -8   8        4.55        1.63      1.01 o 
   0  -8   8       13.36        9.11      1.82 o 
   1  -8   8       17.25       19.39      2.03 o 
   2  -8   8       15.89       12.09      3.92 o 
   3  -8   8        1.17        0.45      1.04 o 
   4  -8   8        0.33       -1.48      3.25 o 
   5  -8   8        0.25        2.04      2.51 o 
  -7  -7   8        6.45        7.57      2.14 o 
  -6  -7   8        0.87        0.40      1.19 o 
  -5  -7   8       23.82       19.18      1.90 o 
  -4  -7   8       24.93       28.79      2.08 o 
  -3  -7   8        0.05       -1.30      1.76 o 
  -2  -7   8        4.63        6.22      1.16 o 
  -1  -7   8      116.40       86.96      2.95 o 
   0  -7   8      116.06      116.28      2.88 o 
   1  -7   8        6.46        6.79      1.05 o 
   2  -7   8        5.72        6.32      1.15 o 
   3  -7   8        0.15       -1.00      1.52 o 
   4  -7   8        2.17        2.73      1.45 o 
   5  -7   8        0.20       -1.07      1.34 o 
   6  -7   8        2.44        2.76      1.98 o 
  -8  -6   8        1.33        1.53      1.79 o 
  -7  -6   8       17.76       16.56      2.48 o 
  -6  -6   8        1.19       -0.28      1.21 o 
  -5  -6   8        2.97        1.57      1.52 o 
  -4  -6   8        2.23        2.92      1.29 o 
  -3  -6   8        8.53        9.00      1.24 o 
  -2  -6   8        0.48       -0.17      0.96 o 
  -1  -6   8       21.60       24.33      1.11 o 
   0  -6   8       11.91       11.35      0.90 o 
   1  -6   8        3.56        2.74      0.91 o 
   2  -6   8        0.78       -0.68      0.81 o 
   3  -6   8        0.04        0.63      0.72 o 
   4  -6   8        1.29        1.79      1.32 o 
   5  -6   8       20.38       22.11      2.74 o 
   6  -6   8        1.44        2.00      1.67 o 
   7  -6   8        9.90       11.08      2.60 o 
  -8  -5   8        0.85        2.04      3.27 o 
  -7  -5   8       13.67       16.21      1.79 o 
  -6  -5   8       14.11       17.49      1.90 o 
  -5  -5   8        6.00        2.93      1.26 o 
  -4  -5   8      359.42      357.76      5.76 o 
  -3  -5   8        1.53        1.30      0.81 o 
  -2  -5   8       13.78       14.76      1.01 o 
  -1  -5   8        6.51        8.93      1.03 o 
   0  -5   8        6.91        6.24      0.75 o 
   1  -5   8      103.42      111.16      2.01 o 
   2  -5   8       13.43       10.33      0.84 o 
   3  -5   8        9.60        7.97      1.40 o 
   4  -5   8        0.14       -2.07      1.03 o 
   5  -5   8        3.00        2.57      1.52 o 
   6  -5   8        0.43       -1.42      1.35 o 
   7  -5   8       18.72       18.86      2.55 o 
  -8  -4   8        0.53        1.14      1.23 o 
  -7  -4   8        4.30        3.11      1.38 o 
  -6  -4   8       74.38       71.56      2.91 o 
  -5  -4   8       46.92       42.14      2.94 o 
  -4  -4   8      187.62      196.94      3.44 o 
  -3  -4   8      248.94      244.91      3.46 o 
  -2  -4   8       43.89       37.64      1.24 o 
  -1  -4   8        5.78        4.30      0.67 o 
   0  -4   8        0.13       -0.37      0.43 o 
   1  -4   8      111.60       92.11      1.66 o 
   2  -4   8      417.65      407.48      4.86 o 
   3  -4   8        6.74        5.62      1.29 o 
   4  -4   8       56.13       60.05      3.05 o 
   5  -4   8       29.21       28.39      2.39 o 
   6  -4   8       64.33       73.16      3.62 o 
   7  -4   8       14.99       12.19      2.17 o 
   8  -4   8       12.90       14.81      3.10 o 
  -9  -3   8        3.79        8.08      2.21 o 
  -8  -3   8        7.50        8.27      1.66 o 
  -7  -3   8       20.29       18.39      1.92 o 
  -6  -3   8        4.10        4.79      1.11 o 
  -5  -3   8        0.01       -1.16      0.68 o 
  -4  -3   8        5.22        3.46      0.69 o 
  -3  -3   8      124.20      117.70      2.12 o 
  -2  -3   8      591.62      583.87      5.52 o 
  -1  -3   8      199.53      166.21      2.18 o 
   0  -3   8      119.19      109.36      1.50 o 
   1  -3   8        8.90        5.53      0.66 o 
   2  -3   8        1.67        1.60      0.50 o 
   3  -3   8        5.18        6.41      0.95 o 
   4  -3   8      221.14      207.98      4.97 o 
   5  -3   8      102.30      107.23      3.78 o 
   6  -3   8        5.07        5.48      1.68 o 
   7  -3   8        1.90        2.67      1.66 o 
   8  -3   8        0.95        0.33      1.62 o 
  -9  -2   8       13.43       15.00      2.52 o 
  -8  -2   8        1.19        0.97      1.12 o 
  -7  -2   8       30.41       25.72      1.80 o 
  -6  -2   8       15.51       14.82      1.31 o 
  -5  -2   8       25.50       21.99      1.27 o 
  -4  -2   8        8.49        6.75      0.68 o 
  -3  -2   8        4.24        2.69      0.48 o 
  -2  -2   8       39.83       37.44      1.05 o 
  -1  -2   8       12.60       14.81      0.70 o 
   0  -2   8      214.18      192.47      2.20 o 
   1  -2   8       11.01       11.89      0.80 o 
   2  -2   8      127.24      141.00      1.94 o 
   3  -2   8        4.19        6.33      0.66 o 
   4  -2   8       10.66        9.00      0.96 o 
   5  -2   8       11.08       11.34      1.65 o 
   6  -2   8        5.84        7.81      1.70 o 
   7  -2   8       40.28       34.54      2.65 o 
   8  -2   8       28.98       33.50      2.90 o 
  -9  -1   8       21.72       28.84      2.81 o 
  -8  -1   8        6.60        8.00      1.46 o 
  -7  -1   8       52.18       43.58      2.18 o 
  -6  -1   8       13.87       10.23      1.15 o 
  -5  -1   8       14.72       10.52      0.93 o 
  -4  -1   8      298.54      263.52      3.40 o 
  -3  -1   8        0.17        0.16      0.35 o 
  -2  -1   8      115.23       98.48      1.67 o 
  -1  -1   8       48.21       39.34      0.78 o 
   0  -1   8      462.47      490.99      4.66 o 
   1  -1   8       87.19       95.78      1.50 o 
   2  -1   8       30.29       29.58      0.94 o 
   3  -1   8      149.01      140.54      1.86 o 
   4  -1   8        1.53        1.31      0.40 o 
   5  -1   8        7.35        6.84      1.70 o 
   6  -1   8        4.63        4.53      1.41 o 
   7  -1   8        1.15        0.19      1.36 o 
   8  -1   8       26.63       30.25      2.67 o 
   9  -1   8        5.73        6.51      3.96 o 
  -9   0   8        7.00       11.64      1.68 o 
  -8   0   8       14.90       13.13      1.63 o 
  -7   0   8        8.65        7.31      1.35 o 
  -6   0   8       17.65       17.03      1.29 o 
  -5   0   8      102.32       93.20      2.06 o 
  -4   0   8       59.53       67.75      1.74 o 
  -3   0   8       27.52       26.39      0.81 o 
  -2   0   8       29.40       23.87      1.06 o 
  -1   0   8      270.11      258.39      2.76 o 
   0   0   8      148.04      154.36      2.19 o 
   1   0   8       29.31       24.46      0.60 o 
   2   0   8       66.31       65.90      1.32 o 
   3   0   8       34.29       32.44      0.94 o 
   4   0   8      177.68      177.30      2.55 o 
   5   0   8        0.61        1.53      0.83 o 
   6   0   8        3.71        5.51      1.35 o 
   7   0   8        1.22        2.56      1.44 o 
   8   0   8        0.24        0.10      1.41 o 
   9   0   8        0.05       -0.11      2.08 o 
  -9   1   8        2.06        4.28      1.43 o 
  -8   1   8        0.37        0.16      1.26 o 
  -7   1   8        0.15       -1.30      1.12 o 
  -6   1   8       42.87       38.42      2.03 o 
  -5   1   8      120.48      117.59      2.34 o 
  -4   1   8        6.43        5.98      0.82 o 
  -3   1   8      303.89      275.73      3.28 o 
  -2   1   8       45.16       49.56      1.41 o 
  -1   1   8      321.07      287.09      4.06 o 
   0   1   8      432.07      428.13      4.26 o 
   1   1   8        1.30        0.93      0.38 o 
   2   1   8       43.77       45.97      0.99 o 
   3   1   8        0.21        0.45      0.33 o 
   4   1   8       45.09       46.33      1.26 o 
   5   1   8        6.77        4.48      1.30 o 
   6   1   8       11.40        8.79      1.44 o 
   7   1   8        8.72        4.36      1.48 o 
   8   1   8        1.02        2.12      1.50 o 
   9   1   8       53.40       59.75      3.47 o 
  -8   2   8        0.07        1.77      1.36 o 
  -7   2   8        5.47        5.19      1.36 o 
  -6   2   8       13.98       13.40      1.24 o 
  -5   2   8       23.09       22.12      1.23 o 
  -4   2   8      217.85      195.83      2.92 o 
  -3   2   8       80.95       73.71      1.60 o 
  -2   2   8        0.01        0.14      0.74 o 
  -1   2   8       31.04       24.90      1.10 o 
   0   2   8        1.78        4.61      0.50 o 
   1   2   8       49.74       49.92      1.04 o 
   2   2   8        0.03        1.64      0.31 o 
   3   2   8        2.05        4.94      0.63 o 
   4   2   8        1.63        1.49      0.40 o 
   5   2   8        8.29        9.23      0.96 o 
   6   2   8        4.61        2.70      1.46 o 
   7   2   8        0.00        0.53      1.57 o 
   8   2   8        8.67        7.70      1.66 o 
   9   2   8        6.06        5.46      2.60 o 
  -8   3   8        0.12        1.08      2.03 o 
  -7   3   8       24.02       27.43      2.04 o 
  -6   3   8       29.97       33.22      1.68 o 
  -5   3   8       51.97       52.52      1.67 o 
  -4   3   8       18.22       15.71      1.33 o 
  -3   3   8      221.26      201.33      3.20 o 
  -2   3   8        2.76       -0.19      0.61 o 
  -1   3   8       84.89      108.62      2.64 o 
   0   3   8        3.75        1.03      0.38 o 
   1   3   8        2.51        5.02      0.50 o 
   2   3   8      239.07      237.16      4.47 o 
   3   3   8        1.15        1.85      0.55 o 
   4   3   8       15.50       15.79      1.01 o 
   5   3   8       23.05       25.69      1.01 o 
   6   3   8       76.74       69.90      2.58 o 
   7   3   8       28.24       27.78      2.07 o 
   8   3   8       21.20       24.29      2.58 o 
   9   3   8        8.80       11.10      2.07 o 
  -8   4   8       23.87       27.44      3.35 o 
  -7   4   8        6.05       10.45      1.65 o 
  -6   4   8       11.36        9.39      1.38 o 
  -5   4   8        0.39        0.20      0.73 o 
  -4   4   8        2.09        1.14      0.71 o 
  -3   4   8       31.88       29.43      1.91 o 
  -2   4   8       11.22       12.09      0.71 o 
  -1   4   8       29.98       29.22      1.30 o 
   0   4   8      408.33      392.52      5.92 o 
   1   4   8      657.35      654.70      6.61 o 
   2   4   8        0.04        0.04      0.54 o 
   3   4   8      135.38      129.25      2.95 o 
   4   4   8       30.58       32.62      1.44 o 
   5   4   8      158.42      150.14      2.55 o 
   6   4   8        0.48        0.40      1.08 o 
   7   4   8        3.34        1.80      1.79 o 
   8   4   8        4.20        2.78      1.47 o 
   9   4   8        0.17        2.67      1.91 o 
  -7   5   8        3.39        5.02      1.70 o 
  -6   5   8        0.27        1.06      1.41 o 
  -5   5   8       22.72       24.78      1.33 o 
  -4   5   8       11.96       11.34      1.17 o 
  -3   5   8       87.01       76.90      2.10 o 
  -2   5   8      167.66      142.78      2.94 o 
  -1   5   8       32.32       34.95      2.33 o 
   0   5   8        3.46        3.66      0.93 o 
   1   5   8       11.25       11.32      1.05 o 
   2   5   8      170.50      167.97      2.57 o 
   3   5   8       33.52       32.14      2.14 o 
   4   5   8       89.01       84.00      2.47 o 
   5   5   8        0.65        1.26      0.43 o 
   6   5   8       93.56       85.23      2.60 o 
   7   5   8        0.23        1.62      1.40 o 
   8   5   8        6.89        7.90      1.97 o 
   9   5   8        0.16        1.06      1.87 o 
  -7   6   8        0.47       -0.36      1.54 o 
  -6   6   8        0.49        0.35      1.43 o 
  -5   6   8        1.50        2.80      1.85 o 
  -4   6   8       76.02       75.25      2.46 o 
  -3   6   8        1.04        1.77      0.88 o 
  -2   6   8       57.86       49.91      2.51 o 
  -1   6   8       44.14       42.42      3.72 o 
   0   6   8        7.04        8.22      1.26 o 
   1   6   8       59.47       56.14      1.79 o 
   2   6   8       36.94       37.73      1.57 o 
   3   6   8      688.54      710.10      8.58 o 
   4   6   8       83.21       81.44      1.61 o 
   5   6   8       33.71       30.40      1.90 o 
   6   6   8       33.65       42.39      2.21 o 
   7   6   8        0.14       -0.19      1.35 o 
   8   6   8       14.02       11.30      2.71 o 
  -6   7   8        2.69        3.48      2.07 o 
  -5   7   8        0.00        3.09      1.40 o 
  -4   7   8        9.56       11.17      1.53 o 
  -3   7   8       48.47       46.81      2.66 o 
  -2   7   8        1.06        0.31      1.00 o 
  -1   7   8       42.59       47.07      3.05 o 
   0   7   8        7.72        8.59      1.36 o 
   1   7   8       19.80       21.79      1.63 o 
   2   7   8      146.94      151.45      3.21 o 
   3   7   8        3.58        6.29      1.46 o 
   4   7   8       14.47       17.58      1.74 o 
   5   7   8      121.20      101.50      3.50 o 
   6   7   8       44.24       43.93      2.96 o 
   7   7   8       30.27       29.94      2.89 o 
   8   7   8        0.39       -2.92      1.99 o 
  -6   8   8       18.20       23.85      3.13 o 
  -5   8   8        1.62        2.40      1.97 o 
  -4   8   8        1.01        1.60      2.04 o 
  -3   8   8        0.66        0.50      1.44 o 
  -2   8   8        8.87       11.74      1.70 o 
  -1   8   8       11.73       13.86      1.71 o 
   0   8   8       24.31       23.84      1.90 o 
   1   8   8       54.65       50.39      2.39 o 
   2   8   8        8.57       11.67      1.87 o 
   3   8   8       20.88       23.74      2.20 o 
   4   8   8        0.65        2.90      1.38 o 
   5   8   8       12.96       12.29      1.84 o 
   6   8   8        8.54       11.50      2.25 o 
   7   8   8        0.00       -0.98      1.92 o 
   8   8   8        3.91        3.99      2.47 o 
  -5   9   8        4.01        2.90      2.10 o 
  -4   9   8        6.85       10.58      2.25 o 
  -3   9   8        0.05        1.76      1.46 o 
  -2   9   8        2.32        4.69      1.59 o 
  -1   9   8        5.10        1.60      1.79 o 
   0   9   8        6.32        6.69      1.98 o 
   1   9   8        0.13       -1.07      1.35 o 
   2   9   8       88.68       93.41      4.20 o 
   3   9   8        4.90        7.98      1.87 o 
   4   9   8        1.89        3.17      2.02 o 
   5   9   8        0.50       -1.36      1.76 o 
   6   9   8        1.28       -0.33      2.06 o 
   7   9   8        2.46        2.39      2.26 o 
  -4  10   8       21.81       33.92      5.93 o 
  -3  10   8        0.04       -0.14      2.31 o 
  -2  10   8        0.81        6.33      2.79 o 
  -1  10   8        0.10        0.34      2.16 o 
   0  10   8        0.21       -1.97      1.84 o 
   1  10   8        0.77        4.21      2.27 o 
   2  10   8        3.56        1.25      2.05 o 
   3  10   8        7.21        9.21      2.51 o 
   4  10   8        1.56        0.03      1.98 o 
   5  10   8        0.52        0.42      2.05 o 
   6  10   8        5.94        4.71      2.42 o 
  -2  11   8        0.67        3.15      2.59 o 
  -1  11   8        0.65       -0.18      2.26 o 
   0  11   8       13.80       15.59      3.61 o 
   1  11   8        7.80        5.43      2.54 o 
   2  11   8        0.50        1.40      2.30 o 
   3  11   8        0.99        3.90      2.35 o 
   4  11   8        0.28       -0.97      2.04 o 
   5  11   8        0.34       -0.13      2.32 o 
   0  12   8        9.07       11.66      3.51 o 
   1  12   8        0.36        0.11      2.51 o 
   2  12   8        0.72        1.73      2.41 o 
   3  12   8        0.43       -0.89      2.38 o 
  -1 -11   9        0.84        0.96      1.43 o 
  -4 -10   9        1.13        2.56      2.09 o 
  -3 -10   9        0.16       -1.96      1.27 o 
  -2 -10   9       25.32       23.49      2.85 o 
  -1 -10   9        1.22        1.42      2.63 o 
   0 -10   9        1.82        2.02      1.58 o 
   1 -10   9        0.33        0.94      1.46 o 
   2 -10   9        2.14        0.86      2.09 o 
  -6  -9   9        1.14       -2.08      1.74 o 
  -5  -9   9       19.47       25.72      2.74 o 
  -4  -9   9        3.84        7.26      1.81 o 
  -3  -9   9        4.76        2.46      1.60 o 
  -2  -9   9        0.17       -1.82      1.13 o 
  -1  -9   9        0.20        0.47      2.05 o 
   0  -9   9        5.42        5.82      1.68 o 
   1  -9   9        5.43        4.78      2.26 o 
   2  -9   9        6.44        6.21      1.55 o 
   3  -9   9        0.67       -1.53      1.16 o 
   4  -9   9        0.01       -3.34      2.40 o 
  -6  -8   9        0.69        1.97      1.35 o 
  -5  -8   9       12.49       15.31      1.94 o 
  -4  -8   9        0.09       -0.68      1.19 o 
  -3  -8   9        0.90       -0.75      1.53 o 
  -2  -8   9       17.92       16.44      3.21 o 
  -1  -8   9        0.66        1.77      0.96 o 
   0  -8   9       26.35       27.20      1.78 o 
   1  -8   9       20.17       14.03      1.63 o 
   2  -8   9        8.07       10.14      1.99 o 
   3  -8   9        4.51        3.47      1.08 o 
   4  -8   9        2.45        3.45      2.58 o 
   5  -8   9        5.44        0.44      3.57 o 
  -7  -7   9        2.67        3.62      2.26 o 
  -6  -7   9        0.48       -2.15      2.60 o 
  -5  -7   9        0.03        0.81      1.28 o 
  -4  -7   9        0.47        0.58      1.46 o 
  -3  -7   9        2.14        3.30      1.36 o 
  -2  -7   9        9.28        5.95      1.22 o 
  -1  -7   9        3.58        2.95      1.07 o 
   0  -7   9       88.04       81.55      2.26 o 
   1  -7   9       75.59       76.70      2.11 o 
   2  -7   9       15.92       14.93      1.68 o 
   3  -7   9        0.29       -0.24      1.30 o 
   4  -7   9        6.37        7.31      1.62 o 
   5  -7   9        1.72        0.47      1.43 o 
   6  -7   9        3.94        1.97      1.90 o 
  -7  -6   9        4.75        6.90      1.62 o 
  -6  -6   9       17.04       18.78      1.94 o 
  -5  -6   9        0.00       -1.32      1.98 o 
  -4  -6   9        0.02        0.15      1.18 o 
  -3  -6   9       42.65       49.43      2.16 o 
  -2  -6   9        7.93        7.77      1.18 o 
  -1  -6   9       62.89       46.35      1.43 o 
   0  -6   9        1.20        1.80      0.81 o 
   1  -6   9        0.07        0.62      0.59 o 
   2  -6   9        0.01       -0.73      1.05 o 
   3  -6   9       13.38       15.90      1.74 o 
   4  -6   9       11.86       13.46      1.78 o 
   5  -6   9        0.09       -1.11      1.43 o 
   6  -6   9        1.24        3.86      1.88 o 
  -8  -5   9        5.93        6.38      2.71 o 
  -7  -5   9       25.30       28.46      2.22 o 
  -6  -5   9       11.15       11.39      1.71 o 
  -5  -5   9        0.15       -1.03      2.00 o 
  -4  -5   9       10.67        8.32      1.24 o 
  -3  -5   9       60.76       60.61      2.13 o 
  -2  -5   9        7.46       10.16      0.93 o 
  -1  -5   9       30.75       28.47      1.18 o 
   0  -5   9        0.54        0.46      0.60 o 
   1  -5   9      311.35      303.66      3.82 o 
   2  -5   9        0.74        1.24      0.83 o 
   3  -5   9        2.63        4.59      1.32 o 
   4  -5   9        7.39        8.34      1.78 o 
   5  -5   9       15.48       19.95      3.29 o 
   6  -5   9        1.11       -1.55      1.76 o 
   7  -5   9        0.30        1.62      1.71 o 
  -8  -4   9        3.68        3.95      1.50 o 
  -7  -4   9        1.03        0.91      1.28 o 
  -6  -4   9       59.30       61.26      2.85 o 
  -5  -4   9       63.80       58.67      2.02 o 
  -4  -4   9      286.51      275.23      4.31 o 
  -3  -4   9       11.74       12.31      0.98 o 
  -2  -4   9       12.31       11.74      0.88 o 
  -1  -4   9       44.70       40.31      1.35 o 
   0  -4   9        0.08       -0.91      0.45 o 
   1  -4   9       41.17       53.07      1.63 o 
   2  -4   9       27.25       27.26      1.46 o 
   3  -4   9       38.76       46.48      1.83 o 
   4  -4   9       37.61       35.38      2.43 o 
   5  -4   9       13.67       12.00      1.90 o 
   6  -4   9       83.84       87.34      4.18 o 
   7  -4   9       22.31       20.26      3.33 o 
  -8  -3   9       34.37       41.92      4.14 o 
  -7  -3   9       18.19       19.20      1.97 o 
  -6  -3   9        2.41        1.66      1.12 o 
  -5  -3   9        7.65        6.86      1.37 o 
  -4  -3   9      323.24      300.29      4.11 o 
  -3  -3   9       10.43       10.34      0.96 o 
  -2  -3   9      374.04      371.39      4.40 o 
  -1  -3   9       60.71       63.50      1.76 o 
   0  -3   9       12.49       14.78      0.66 o 
   1  -3   9        9.10       10.84      0.84 o 
   2  -3   9        1.34        0.10      0.48 o 
   3  -3   9      115.32      109.41      2.53 o 
   4  -3   9      104.01      107.69      2.58 o 
   5  -3   9        8.00       11.18      1.25 o 
   6  -3   9        3.91        2.85      1.57 o 
   7  -3   9       25.89       29.20      2.64 o 
   8  -3   9        7.83        9.33      3.65 o 
  -8  -2   9        0.07        2.54      1.25 o 
  -7  -2   9        0.31       -0.24      1.29 o 
  -6  -2   9       19.70       20.96      1.50 o 
  -5  -2   9        5.47        4.46      1.03 o 
  -4  -2   9        0.92        0.25      0.58 o 
  -3  -2   9        0.50        0.71      0.47 o 
  -2  -2   9      262.61      241.81      2.99 o 
  -1  -2   9       39.68       40.74      1.30 o 
   0  -2   9        6.82        3.04      0.43 o 
   1  -2   9        2.33        3.57      0.53 o 
   2  -2   9       66.34       73.74      1.57 o 
   3  -2   9      183.23      193.74      2.71 o 
   4  -2   9      109.36      116.55      2.50 o 
   5  -2   9      150.05      138.91      3.09 o 
   6  -2   9       33.38       32.36      3.18 o 
   7  -2   9       30.15       32.91      2.64 o 
   8  -2   9        1.72        0.76      1.65 o 
  -8  -1   9        1.88        1.59      1.16 o 
  -7  -1   9       10.18        9.74      1.56 o 
  -6  -1   9       18.29       17.65      1.32 o 
  -5  -1   9       12.87       10.40      1.03 o 
  -4  -1   9       19.55       22.12      1.12 o 
  -3  -1   9      109.88      106.69      1.96 o 
  -2  -1   9       55.19       51.25      1.26 o 
  -1  -1   9       23.19       28.60      0.91 o 
   0  -1   9      169.79      170.89      3.58 o 
   1  -1   9       51.36       57.37      1.10 o 
   2  -1   9        2.02        1.82      0.30 o 
   3  -1   9       77.15       62.55      1.14 o 
   4  -1   9       42.13       41.43      2.35 o 
   5  -1   9        7.00       10.52      1.31 o 
   6  -1   9       21.03       19.99      2.04 o 
   7  -1   9        5.53        4.98      1.92 o 
   8  -1   9        7.22        8.02      2.03 o 
  -8   0   9        2.55        1.98      1.36 o 
  -7   0   9       65.01       64.18      2.62 o 
  -6   0   9        2.62        3.39      0.93 o 
  -5   0   9        5.07        2.05      0.77 o 
  -4   0   9       11.04       10.58      0.93 o 
  -3   0   9        1.10        0.01      0.52 o 
  -2   0   9        7.58       11.66      0.88 o 
  -1   0   9      527.01      543.46      4.97 o 
   0   0   9      688.33      721.03      6.76 o 
   1   0   9      104.00      104.71      1.36 o 
   2   0   9       58.62       63.54      1.36 o 
   3   0   9       69.09       75.45      1.87 o 
   4   0   9        0.14       -0.29      0.65 o 
   5   0   9        0.60        0.20      0.80 o 
   6   0   9        7.56        8.06      1.51 o 
   7   0   9        7.66        6.19      1.86 o 
   8   0   9        4.27        7.32      1.79 o 
   9   0   9        0.54       -1.38      3.25 o 
  -8   1   9        0.23       -0.08      1.26 o 
  -7   1   9        1.74        3.13      1.33 o 
  -6   1   9       36.30       37.39      1.86 o 
  -5   1   9        2.36        2.20      0.72 o 
  -4   1   9      455.76      409.10      4.62 o 
  -3   1   9      364.00      347.62      3.88 o 
  -2   1   9       10.73       14.52      1.09 o 
  -1   1   9        8.27        6.67      0.68 o 
   0   1   9      167.03      163.42      2.04 o 
   1   1   9       64.25       72.09      1.35 o 
   2   1   9        3.83        4.19      0.48 o 
   3   1   9        0.52        0.60      0.35 o 
   4   1   9        8.28        8.94      0.75 o 
   5   1   9       22.80       22.92      1.50 o 
   6   1   9       12.04        9.56      1.51 o 
   7   1   9        2.89        1.65      1.35 o 
   8   1   9        1.80        2.53      1.52 o 
   9   1   9       45.31       49.35      3.90 o 
  -8   2   9       20.13       23.83      2.21 o 
  -7   2   9        0.69       -1.38      1.12 o 
  -6   2   9        0.23        0.26      0.81 o 
  -5   2   9       19.26       21.97      1.24 o 
  -4   2   9     1021.62      979.25      8.77 o 
  -3   2   9        0.28        0.50      0.70 o 
  -2   2   9      132.47      135.54      2.42 o 
  -1   2   9       75.11       80.63      1.90 o 
   0   2   9       74.51       81.83      1.47 o 
   1   2   9        0.50        0.44      0.31 o 
   2   2   9        6.21        9.08      0.55 o 
   3   2   9       75.28       82.04      1.35 o 
   4   2   9       33.95       35.23      1.63 o 
   5   2   9        3.91        5.02      0.82 o 
   6   2   9        1.42        1.03      1.10 o 
   7   2   9        2.02        3.09      1.36 o 
   8   2   9        6.41        7.11      1.71 o 
   9   2   9        0.04        1.00      2.05 o 
  -8   3   9        0.76       -0.84      1.30 o 
  -7   3   9        0.62        0.22      1.23 o 
  -6   3   9       45.29       46.03      2.33 o 
  -5   3   9        2.92        2.11      0.79 o 
  -4   3   9        3.58        1.77      0.68 o 
  -3   3   9        0.99        0.74      0.77 o 
  -2   3   9        4.38        6.43      0.86 o 
  -1   3   9        0.67        1.60      0.64 o 
   0   3   9       28.91       33.61      1.02 o 
   1   3   9       76.21       67.49      1.46 o 
   2   3   9        0.94        0.12      0.33 o 
   3   3   9       73.85       71.21      1.94 o 
   4   3   9        0.03       -0.03      0.58 o 
   5   3   9        9.87        7.51      0.87 o 
   6   3   9      113.94      104.22      2.73 o 
   7   3   9        1.05        0.88      2.14 o 
   8   3   9       10.16        6.98      2.92 o 
   9   3   9        1.81        3.76      1.64 o 
  -7   4   9       19.42       26.74      2.13 o 
  -6   4   9        1.63        2.18      1.29 o 
  -5   4   9        0.30        0.58      0.73 o 
  -4   4   9       26.07       25.77      1.44 o 
  -3   4   9      170.40      152.22      2.86 o 
  -2   4   9       18.75       13.40      1.15 o 
  -1   4   9      201.24      181.15      3.62 o 
   0   4   9        9.83       11.55      1.13 o 
   1   4   9       19.07       24.45      1.42 o 
   2   4   9       14.21       14.42      0.69 o 
   3   4   9      471.75      474.68      7.75 o 
   4   4   9        2.03        3.12      1.03 o 
   5   4   9       72.86       65.25      2.36 o 
   6   4   9       63.32       66.58      3.00 o 
   7   4   9       14.63       17.62      1.76 o 
   8   4   9        0.59       -0.19      2.02 o 
   9   4   9        2.55        3.33      1.90 o 
  -7   5   9        4.96        4.17      3.04 o 
  -6   5   9        0.05       -0.37      3.20 o 
  -5   5   9       32.58       37.61      2.43 o 
  -4   5   9        0.06        0.24      0.86 o 
  -3   5   9       18.76       22.27      1.47 o 
  -2   5   9       45.79       44.60      1.78 o 
  -1   5   9       24.01       24.22      1.58 o 
   0   5   9       78.55       85.22      2.72 o 
   1   5   9        0.03        0.12      0.53 o 
   2   5   9     1762.33     1705.85     15.37 o 
   3   5   9      124.54      133.85      3.65 o 
   4   5   9        0.51       -1.16      0.58 o 
   5   5   9        0.24        0.24      0.78 o 
   6   5   9       16.91       22.45      1.37 o 
   7   5   9        3.79        4.32      1.30 o 
   8   5   9        0.03        0.68      1.56 o 
  -7   6   9        1.22        2.09      3.34 o 
  -6   6   9        0.04        3.61      2.01 o 
  -5   6   9        1.89        0.59      1.25 o 
  -4   6   9       40.71       37.61      2.22 o 
  -3   6   9        1.03        1.14      0.87 o 
  -2   6   9       59.05       69.59      2.92 o 
  -1   6   9      122.50      111.60      4.88 o 
   0   6   9      138.00      131.69      3.56 o 
   1   6   9        0.01        0.39      0.93 o 
   2   6   9      270.01      264.24      4.28 o 
   3   6   9        2.21        2.45      0.72 o 
   4   6   9       20.85       25.72      1.81 o 
   5   6   9       10.48        7.73      2.01 o 
   6   6   9       20.87       22.02      1.89 o 
   7   6   9        1.46        0.97      1.65 o 
   8   6   9        0.00       -0.92      1.95 o 
  -6   7   9       26.62       31.78      6.60 o 
  -5   7   9        1.14        3.46      1.47 o 
  -4   7   9        0.04        0.19      1.08 o 
  -3   7   9       11.91       10.84      1.67 o 
  -2   7   9      227.70      207.71      5.20 o 
  -1   7   9      124.48      104.88      4.80 o 
   0   7   9       10.43       10.89      1.45 o 
   1   7   9       25.67       27.39      2.38 o 
   2   7   9       53.88       58.93      2.33 o 
   3   7   9       18.78       17.91      1.42 o 
   4   7   9        0.50       -0.83      1.08 o 
   5   7   9       44.92       41.37      3.16 o 
   6   7   9       51.67       44.76      2.63 o 
   7   7   9        0.00       -0.83      1.66 o 
   8   7   9        8.75       16.13      2.85 o 
  -5   8   9       37.11       45.43      3.79 o 
  -4   8   9        0.30       -0.54      1.68 o 
  -3   8   9        0.54        3.46      1.60 o 
  -2   8   9        0.24       -0.95      1.09 o 
  -1   8   9       74.03       78.20      3.16 o 
   0   8   9       24.69       26.41      2.04 o 
   1   8   9       32.46       29.82      2.01 o 
   2   8   9        3.20        2.92      1.46 o 
   3   8   9        5.07        5.01      1.55 o 
   4   8   9        1.27       -0.05      1.22 o 
   5   8   9        7.69        7.94      1.96 o 
   6   8   9        1.54        2.54      1.76 o 
   7   8   9        9.36        5.54      2.22 o 
  -4   9   9        7.59       15.10      2.92 o 
  -3   9   9        2.17        3.90      1.64 o 
  -2   9   9        0.21        4.52      1.58 o 
  -1   9   9        1.07        3.15      3.70 o 
   0   9   9        2.38       -0.10      1.87 o 
   1   9   9        1.81        2.38      1.64 o 
   2   9   9        0.21        0.93      1.46 o 
   3   9   9       44.16       53.69      3.85 o 
   4   9   9        0.65       -1.81      1.68 o 
   5   9   9        5.12        7.68      2.16 o 
   6   9   9        1.89       -1.01      1.88 o 
   7   9   9        0.82        0.49      2.09 o 
  -3  10   9        4.62        6.01      1.80 o 
  -2  10   9        2.13        1.68      2.38 o 
  -1  10   9        0.23       -0.01      2.11 o 
   0  10   9        0.95        0.14      1.98 o 
   1  10   9        8.20        7.84      2.62 o 
   2  10   9        0.72        1.13      2.02 o 
   3  10   9        7.25        3.46      2.22 o 
   4  10   9        6.30        8.63      2.47 o 
   5  10   9        9.86       10.76      2.66 o 
   6  10   9        0.10        0.24      2.13 o 
  -2  11   9        0.59        0.44      2.44 o 
  -1  11   9        2.35       -0.14      2.29 o 
   0  11   9        3.65        3.91      2.53 o 
   1  11   9       27.84       30.57      4.03 o 
   2  11   9       23.34       24.67      3.63 o 
   3  11   9        0.98        2.58      2.43 o 
   4  11   9        1.58        0.17      2.31 o 
  -3 -10  10        1.81        2.07      1.46 o 
  -2 -10  10       10.63       16.88      2.28 o 
  -1 -10  10        4.66        5.25      1.71 o 
   0 -10  10        6.44        6.38      1.69 o 
   1 -10  10        9.54        9.11      1.81 o 
  -5  -9  10        0.02        0.45      1.32 o 
  -4  -9  10       25.18       30.60      3.56 o 
  -3  -9  10        0.05       -1.54      1.84 o 
  -2  -9  10        0.40       -0.11      1.34 o 
  -1  -9  10        0.61       -0.43      3.90 o 
   0  -9  10        2.12        1.16      1.44 o 
   1  -9  10        0.98        1.99      1.35 o 
   2  -9  10       15.36       15.83      3.88 o 
   3  -9  10       12.32       12.78      4.34 o 
  -6  -8  10        6.70        5.95      1.64 o 
  -5  -8  10        9.74        9.42      2.98 o 
  -4  -8  10        5.66        2.94      2.30 o 
  -3  -8  10        0.11       -0.48      1.13 o 
  -2  -8  10        0.67        0.31      1.14 o 
  -1  -8  10        2.88        3.23      1.67 o 
   0  -8  10        0.05       -0.06      2.87 o 
   1  -8  10        4.64        1.13      2.73 o 
   2  -8  10        1.99        0.54      1.50 o 
   3  -8  10        9.08        8.26      3.25 o 
   4  -8  10        1.29       -0.21      2.44 o 
  -7  -7  10        3.96        6.29      2.45 o 
  -6  -7  10        0.20        0.73      1.69 o 
  -5  -7  10       11.03       10.91      1.82 o 
  -4  -7  10       21.97       24.94      2.07 o 
  -3  -7  10        0.16        0.59      0.99 o 
  -2  -7  10        0.44        0.06      0.91 o 
  -1  -7  10        0.25        0.64      0.92 o 
   0  -7  10        2.59        2.26      0.99 o 
   1  -7  10       21.35       22.39      1.31 o 
   2  -7  10       16.18       19.43      2.15 o 
   3  -7  10        1.31       -1.68      1.48 o 
   4  -7  10       12.89       12.69      1.96 o 
   5  -7  10        2.46        4.11      2.17 o 
  -7  -6  10        1.46        1.64      2.11 o 
  -6  -6  10        0.16       -0.27      1.29 o 
  -5  -6  10        4.95        5.36      1.41 o 
  -4  -6  10       12.06       11.36      1.68 o 
  -3  -6  10        1.88        2.57      1.09 o 
  -2  -6  10       23.27       20.53      2.21 o 
  -1  -6  10        0.13       -0.37      0.54 o 
   0  -6  10       45.00       41.71      1.44 o 
   1  -6  10       41.57       40.01      1.68 o 
   2  -6  10       35.06       31.60      1.96 o 
   3  -6  10       10.00       12.64      1.73 o 
   4  -6  10        1.12       -0.85      1.71 o 
   5  -6  10        0.12        0.41      2.16 o 
   6  -6  10       33.75       35.75      3.16 o 
  -7  -5  10        0.66       -0.26      1.23 o 
  -6  -5  10        3.98        5.37      1.52 o 
  -5  -5  10        0.04        0.71      1.16 o 
  -4  -5  10        4.88        5.09      1.75 o 
  -3  -5  10        5.97        7.12      0.96 o 
  -2  -5  10       15.41       16.48      1.42 o 
  -1  -5  10        0.95        2.81      0.66 o 
   0  -5  10      138.85      111.72      2.08 o 
   1  -5  10        1.46        2.12      0.51 o 
   2  -5  10       70.16       63.83      2.13 o 
   3  -5  10       24.58       20.77      1.66 o 
   4  -5  10       25.87       30.45      2.49 o 
   5  -5  10        1.17        2.71      1.62 o 
   6  -5  10        0.21       -1.50      3.38 o 
   7  -5  10        2.95        1.98      2.75 o 
  -8  -4  10        0.99        2.32      1.51 o 
  -7  -4  10       16.51       14.74      2.12 o 
  -6  -4  10       26.95       35.96      2.35 o 
  -5  -4  10        1.25        1.82      0.99 o 
  -4  -4  10        4.09        7.36      1.56 o 
  -3  -4  10       84.38       88.65      2.11 o 
  -2  -4  10       35.33       42.41      1.37 o 
  -1  -4  10       38.86       37.74      1.26 o 
   0  -4  10        3.29        1.55      0.55 o 
   1  -4  10       48.14       43.23      1.51 o 
   2  -4  10        4.29        3.82      0.86 o 
   3  -4  10        9.69       10.13      1.13 o 
   4  -4  10        3.83        3.17      1.47 o 
   5  -4  10        3.31        3.07      1.86 o 
   6  -4  10       11.48        6.32      1.76 o 
   7  -4  10        7.33        8.19      2.16 o 
  -8  -3  10        4.70        2.89      1.57 o 
  -7  -3  10        0.47        0.09      1.35 o 
  -6  -3  10        2.51        3.53      1.12 o 
  -5  -3  10       14.44       13.52      1.27 o 
  -4  -3  10       12.28       10.00      1.01 o 
  -3  -3  10      310.21      283.80      3.91 o 
  -2  -3  10       76.90       60.69      1.65 o 
  -1  -3  10      182.58      197.53      2.83 o 
   0  -3  10        4.97        7.03      0.78 o 
   1  -3  10        9.06        8.68      0.83 o 
   2  -3  10       94.17       88.19      2.48 o 
   3  -3  10       86.92       89.71      2.32 o 
   4  -3  10       36.66       38.94      1.66 o 
   5  -3  10       13.88       13.47      2.07 o 
   6  -3  10        8.85        5.60      1.65 o 
   7  -3  10        0.00        3.84      1.76 o 
   8  -3  10       12.83       12.84      7.95 o 
  -8  -2  10        1.46        3.66      1.29 o 
  -7  -2  10        7.43        5.53      1.29 o 
  -6  -2  10        2.12        2.11      0.79 o 
  -5  -2  10       11.79       10.50      1.07 o 
  -4  -2  10      187.67      184.65      2.91 o 
  -3  -2  10       28.29       29.75      1.20 o 
  -2  -2  10      491.98      458.90      4.70 o 
  -1  -2  10      158.64      157.04      2.34 o 
   0  -2  10      207.98      211.34      3.08 o 
   1  -2  10        0.51        0.71      0.45 o 
   2  -2  10        4.40        4.14      0.63 o 
   3  -2  10        0.01        0.82      0.50 o 
   4  -2  10        8.36       10.69      1.27 o 
   5  -2  10       22.53       25.82      1.26 o 
   6  -2  10       68.47       70.68      3.38 o 
   7  -2  10        4.10        3.01      1.62 o 
   8  -2  10        6.24        8.64      2.67 o 
  -8  -1  10        3.99        7.15      1.47 o 
  -7  -1  10        0.02        0.24      1.07 o 
  -6  -1  10       90.25       73.41      2.24 o 
  -5  -1  10       80.03       74.56      2.10 o 
  -4  -1  10       34.81       38.12      1.39 o 
  -3  -1  10       95.80       94.85      1.89 o 
  -2  -1  10       24.82       24.28      0.90 o 
  -1  -1  10       27.06       25.77      0.91 o 
   0  -1  10      501.45      496.93      5.23 o 
   1  -1  10       15.67       15.05      0.71 o 
   2  -1  10       94.25      100.61      1.62 o 
   3  -1  10       10.02       10.79      0.93 o 
   4  -1  10       49.10       50.38      2.09 o 
   5  -1  10        1.48        1.26      0.88 o 
   6  -1  10       29.06       32.55      2.40 o 
   7  -1  10       32.82       30.24      2.54 o 
   8  -1  10        2.07        4.00      1.42 o 
  -8   0  10        0.14        0.60      1.27 o 
  -7   0  10        0.91        0.45      1.46 o 
  -6   0  10        0.43        1.55      0.80 o 
  -5   0  10       20.24       16.50      1.15 o 
  -4   0  10      270.96      242.53      3.34 o 
  -3   0  10       13.30       15.91      1.30 o 
  -2   0  10       49.23       52.13      1.58 o 
  -1   0  10        0.45       -0.07      0.30 o 
   0   0  10       59.02       70.40      1.45 o 
   1   0  10       78.83       83.19      1.43 o 
   2   0  10        2.46        1.88      0.50 o 
   3   0  10       23.64       29.51      1.22 o 
   4   0  10       86.21       80.19      2.48 o 
   5   0  10       25.45       24.54      1.78 o 
   6   0  10        0.07        1.51      1.24 o 
   7   0  10        0.43        4.38      1.87 o 
   8   0  10       23.53       20.17      2.40 o 
  -8   1  10        2.74        2.76      1.47 o 
  -7   1  10        2.68        2.05      1.41 o 
  -6   1  10        6.10        7.08      1.05 o 
  -5   1  10      196.95      177.73      3.00 o 
  -4   1  10       21.16       20.12      1.10 o 
  -3   1  10      536.93      480.31      5.65 o 
  -2   1  10        7.10        5.92      0.80 o 
  -1   1  10       13.91       10.19      0.87 o 
   0   1  10       94.95       82.57      1.51 o 
   1   1  10        5.01        4.74      0.56 o 
   2   1  10       85.27       85.74      2.59 o 
   3   1  10       50.20       44.31      1.13 o 
   4   1  10       14.39       11.49      1.01 o 
   5   1  10        0.91        1.82      0.82 o 
   6   1  10        5.01        2.56      1.25 o 
   7   1  10        0.20        0.84      1.30 o 
   8   1  10        1.58        4.81      2.12 o 
  -8   2  10        5.89        6.53      2.03 o 
  -7   2  10        2.60        4.69      1.44 o 
  -6   2  10        3.31        1.83      1.24 o 
  -5   2  10        4.19        3.45      0.83 o 
  -4   2  10       75.00       66.79      2.06 o 
  -3   2  10        9.16       12.54      1.19 o 
  -2   2  10        6.21        5.74      0.88 o 
  -1   2  10       12.00        7.54      1.08 o 
   0   2  10       19.15       15.13      1.13 o 
   1   2  10      241.27      249.06      2.93 o 
   2   2  10      170.99      158.73      2.20 o 
   3   2  10        8.75       10.52      0.66 o 
   4   2  10        2.41        3.42      0.57 o 
   5   2  10       13.46       11.69      1.18 o 
   6   2  10        2.15        2.18      0.97 o 
   7   2  10        2.01        2.09      1.31 o 
   8   2  10        1.93        3.53      1.59 o 
   9   2  10        2.17        7.34      2.56 o 
  -7   3  10        0.44        0.85      1.82 o 
  -6   3  10        0.00       -1.26      1.46 o 
  -5   3  10       23.29       26.25      1.33 o 
  -4   3  10       10.00       12.87      1.17 o 
  -3   3  10       68.40       72.58      2.22 o 
  -2   3  10        0.26        0.37      0.73 o 
  -1   3  10        7.32        5.96      0.83 o 
   0   3  10       59.42       73.07      1.89 o 
   1   3  10       28.69       22.83      1.35 o 
   2   3  10       80.58       65.83      1.42 o 
   3   3  10       76.70       69.17      2.12 o 
   4   3  10        0.01        0.05      0.61 o 
   5   3  10        0.06       -0.33      0.58 o 
   6   3  10       20.61       14.90      1.32 o 
   7   3  10        0.77       -0.53      1.41 o 
   8   3  10        2.56        2.40      1.48 o 
  -7   4  10        0.11        1.63      1.63 o 
  -6   4  10       22.70       26.05      1.89 o 
  -5   4  10        8.36        9.48      1.53 o 
  -4   4  10       51.50       57.19      1.95 o 
  -3   4  10      147.24      150.13      3.21 o 
  -2   4  10        2.11        0.98      0.77 o 
  -1   4  10        2.41        3.50      0.97 o 
   0   4  10      217.12      202.02      3.81 o 
   1   4  10        3.54        4.97      0.71 o 
   2   4  10      170.05      179.11      2.56 o 
   3   4  10      381.55      394.10      6.93 o 
   4   4  10       20.30       18.20      1.49 o 
   5   4  10        0.66        1.64      0.89 o 
   6   4  10       12.54        9.30      1.15 o 
   7   4  10       14.34       14.52      1.65 o 
   8   4  10        0.81        0.73      1.49 o 
  -7   5  10        7.44        5.18      2.26 o 
  -6   5  10        3.41        4.68      2.06 o 
  -5   5  10        5.13        6.25      1.53 o 
  -4   5  10        1.51        2.67      1.62 o 
  -3   5  10        6.11        2.77      0.87 o 
  -2   5  10       15.29       22.11      1.36 o 
  -1   5  10        3.46        3.01      0.91 o 
   0   5  10        3.21        5.41      1.05 o 
   1   5  10      183.02      176.77      3.48 o 
   2   5  10      494.73      508.77      6.48 o 
   3   5  10      226.64      230.12      5.07 o 
   4   5  10       42.29       42.15      2.35 o 
   5   5  10       16.03       11.54      1.60 o 
   6   5  10        5.94       10.58      1.26 o 
   7   5  10        0.36       -0.33      1.32 o 
   8   5  10        0.32        1.65      1.67 o 
  -6   6  10       11.87       12.26      2.65 o 
  -5   6  10        0.97        2.55      1.38 o 
  -4   6  10        9.00        9.92      3.08 o 
  -3   6  10       62.68       57.54      2.85 o 
  -2   6  10       15.52       11.74      1.59 o 
  -1   6  10        5.53        2.06      1.03 o 
   0   6  10       79.75       69.63      2.97 o 
   1   6  10       34.82       27.17      1.75 o 
   2   6  10        7.51        7.27      1.07 o 
   3   6  10        0.47       -0.02      0.58 o 
   4   6  10       31.78       37.11      2.16 o 
   5   6  10       24.87       28.39      2.07 o 
   6   6  10       27.33       34.79      3.26 o 
   7   6  10        0.61        1.46      1.67 o 
   8   6  10        1.82        4.06      2.29 o 
  -6   7  10       18.47       25.20      4.91 o 
  -5   7  10        6.64        7.41      2.86 o 
  -4   7  10        0.23        1.79      1.41 o 
  -3   7  10       30.78       28.25      2.71 o 
  -2   7  10       47.95       45.69      3.86 o 
  -1   7  10      156.56      131.18      3.96 o 
   0   7  10       45.21       41.41      3.11 o 
   1   7  10        0.11       -0.43      0.83 o 
   2   7  10       42.11       42.40      3.31 o 
   3   7  10       21.45       23.50      2.45 o 
   4   7  10       16.79       13.09      2.49 o 
   5   7  10        4.96        2.37      1.11 o 
   6   7  10       30.91       32.76      2.50 o 
   7   7  10        9.69       10.48      2.08 o 
   8   7  10       34.26       38.24      3.59 o 
  -5   8  10        0.01        1.52      1.75 o 
  -4   8  10       32.50       41.74      3.52 o 
  -3   8  10        0.34        1.40      1.34 o 
  -2   8  10       30.34       24.07      5.41 o 
  -1   8  10        1.76        2.71      1.16 o 
   0   8  10       30.60       40.64      2.40 o 
   1   8  10        1.72        1.51      1.05 o 
   2   8  10       14.03       13.90      1.98 o 
   3   8  10        5.06        7.01      1.58 o 
   4   8  10        6.58        6.65      1.57 o 
   5   8  10        7.49        7.31      1.80 o 
   6   8  10        1.94        0.21      1.59 o 
   7   8  10        1.26       -0.33      1.82 o 
  -4   9  10        6.85        9.18      2.16 o 
  -3   9  10        6.97        7.98      2.37 o 
  -2   9  10        2.40        0.37      3.85 o 
  -1   9  10        1.29        1.77      2.06 o 
   0   9  10        3.06        5.29      2.23 o 
   1   9  10        0.40       -0.18      1.76 o 
   2   9  10        0.06       -1.12      1.67 o 
   3   9  10        1.75        1.82      1.81 o 
   4   9  10        0.99        2.89      1.84 o 
   5   9  10        1.72        0.05      1.80 o 
   6   9  10        1.21        1.85      2.00 o 
  -3  10  10        9.39       16.08      6.89 o 
  -2  10  10        9.57       14.51      3.39 o 
  -1  10  10        0.60       -2.42      1.71 o 
   0  10  10       29.24       34.90      4.09 o 
   1  10  10        1.72        0.23      2.27 o 
   2  10  10        0.81        0.56      2.13 o 
   3  10  10        0.30       -2.49      1.77 o 
   4  10  10        5.12        1.25      2.14 o 
   5  10  10       63.16       65.48      4.41 o 
  -1  11  10        3.43       -1.72      2.21 o 
   0  11  10        5.70       11.66      3.35 o 
   1  11  10        3.73        0.98      2.44 o 
   2  11  10        0.24        2.38      2.29 o 
   3  11  10        1.72       -1.38      2.21 o 
   4  11  10        2.90        3.50      2.37 o 
  -2 -10  11        0.01        0.93      1.34 o 
  -1 -10  11        2.77        3.53      1.63 o 
   0 -10  11        4.18        6.18      1.64 o 
  -4  -9  11        1.11        4.54      2.05 o 
  -3  -9  11        0.06        0.03      1.37 o 
  -2  -9  11        0.71        3.00      1.54 o 
  -1  -9  11        6.79        6.79      2.73 o 
   0  -9  11       26.65       24.67      2.28 o 
   1  -9  11        9.72        8.69      5.08 o 
   2  -9  11        0.08       -0.01      3.57 o 
  -5  -8  11        1.45        3.69      1.55 o 
  -4  -8  11       14.96       21.62      2.26 o 
  -3  -8  11       16.44       20.03      2.04 o 
  -2  -8  11        0.01        0.64      1.24 o 
  -1  -8  11        0.07        0.25      1.22 o 
   0  -8  11        4.77        5.66      2.06 o 
   1  -8  11        8.51        8.00      2.40 o 
   2  -8  11       15.63       24.67      4.58 o 
   3  -8  11        0.11       -1.60      3.46 o 
   4  -8  11       12.45       11.52      4.32 o 
  -6  -7  11        0.37        1.35      1.55 o 
  -5  -7  11        2.07        2.55      1.41 o 
  -4  -7  11       12.20       10.23      1.76 o 
  -3  -7  11       13.60       11.46      1.45 o 
  -2  -7  11        1.27        0.54      1.01 o 
  -1  -7  11        0.32        1.98      1.07 o 
   0  -7  11        0.73        0.05      1.06 o 
   1  -7  11        6.90        5.51      1.13 o 
   2  -7  11        0.74        1.73      1.32 o 
   3  -7  11        5.12        5.98      1.96 o 
   4  -7  11        2.77        3.00      1.66 o 
   5  -7  11        0.12       -0.30      1.89 o 
  -7  -6  11        2.42        0.47      2.20 o 
  -6  -6  11       20.96       24.73      2.34 o 
  -5  -6  11        7.59        8.54      1.70 o 
  -4  -6  11       15.96       12.87      1.52 o 
  -3  -6  11        0.40        0.42      0.95 o 
  -2  -6  11        2.52        2.16      0.99 o 
  -1  -6  11        3.31        3.87      0.73 o 
   0  -6  11        0.00        0.74      0.59 o 
   1  -6  11        6.75        8.30      1.26 o 
   2  -6  11        5.35       10.01      1.47 o 
   3  -6  11        4.93        6.27      1.77 o 
   4  -6  11        0.42        0.17      2.62 o 
   5  -6  11        0.17       -2.19      1.59 o 
   6  -6  11       11.79       10.36      3.56 o 
  -7  -5  11        0.36        0.70      1.43 o 
  -6  -5  11        2.36        0.49      1.35 o 
  -5  -5  11        4.36        3.72      1.37 o 
  -4  -5  11        0.80        1.20      0.98 o 
  -3  -5  11        0.28        0.14      0.72 o 
  -2  -5  11        8.88        8.93      0.94 o 
  -1  -5  11        7.68        6.52      0.78 o 
   0  -5  11        9.34        4.49      0.77 o 
   1  -5  11        1.28        0.35      0.69 o 
   2  -5  11       16.94       14.50      1.24 o 
   3  -5  11       23.68       20.50      1.81 o 
   4  -5  11        7.01        5.08      1.70 o 
   5  -5  11        0.47       -1.16      1.51 o 
   6  -5  11       14.92       17.74      2.52 o 
  -7  -4  11        1.00        1.12      1.48 o 
  -6  -4  11       30.47       32.09      2.42 o 
  -5  -4  11        4.85        4.48      1.20 o 
  -4  -4  11        7.70        7.32      1.07 o 
  -3  -4  11        0.44        0.29      0.65 o 
  -2  -4  11        4.65        4.65      0.74 o 
  -1  -4  11       11.45       11.47      0.82 o 
   0  -4  11      121.77      118.63      2.32 o 
   1  -4  11        2.12        1.64      0.71 o 
   2  -4  11      118.89      113.22      3.01 o 
   3  -4  11       94.88       90.52      2.57 o 
   4  -4  11        4.03        5.30      1.66 o 
   5  -4  11       10.71        8.68      2.17 o 
   6  -4  11        0.23        2.09      1.64 o 
   7  -4  11        0.63        2.33      2.58 o 
  -8  -3  11        0.82       -2.50      1.25 o 
  -7  -3  11        1.28        0.87      1.46 o 
  -6  -3  11        1.98        2.52      1.11 o 
  -5  -3  11        1.58        2.89      1.11 o 
  -4  -3  11        0.19        0.78      0.69 o 
  -3  -3  11        0.96        1.25      0.73 o 
  -2  -3  11       84.34       83.07      1.91 o 
  -1  -3  11        0.82       -0.61      0.98 o 
   0  -3  11       29.96       26.37      1.16 o 
   1  -3  11        2.52        3.22      0.68 o 
   2  -3  11        5.00        6.63      0.82 o 
   3  -3  11        0.38       -0.75      0.57 o 
   4  -3  11       10.33       10.03      1.58 o 
   5  -3  11        0.00        2.01      1.43 o 
   6  -3  11       21.78       23.96      2.44 o 
   7  -3  11        3.77        5.31      1.84 o 
  -8  -2  11        0.39        2.16      1.54 o 
  -7  -2  11        2.48        0.71      1.11 o 
  -6  -2  11        2.61        4.26      1.07 o 
  -5  -2  11       14.90       13.17      1.18 o 
  -4  -2  11       33.17       32.87      1.37 o 
  -3  -2  11      364.36      350.13      4.14 o 
  -2  -2  11       15.28       16.51      1.35 o 
  -1  -2  11       52.79       46.99      1.52 o 
   0  -2  11      206.46      211.46      3.47 o 
   1  -2  11       18.42       18.76      1.06 o 
   2  -2  11        1.58        1.95      0.63 o 
   3  -2  11       33.59       29.37      2.22 o 
   4  -2  11       13.03       11.84      0.88 o 
   5  -2  11       44.12       41.25      2.27 o 
   6  -2  11        1.66        1.61      1.51 o 
   7  -2  11       21.24       19.73      2.37 o 
   8  -2  11        0.00       -1.12      2.11 o 
  -8  -1  11        5.48        9.50      1.64 o 
  -7  -1  11       18.75       24.84      1.99 o 
  -6  -1  11       24.18       26.31      1.71 o 
  -5  -1  11       20.66       15.97      1.52 o 
  -4  -1  11       80.80       75.12      1.87 o 
  -3  -1  11      433.53      411.98      4.53 o 
  -2  -1  11       92.79       88.29      2.10 o 
  -1  -1  11      520.97      508.61      5.64 o 
   0  -1  11      224.53      211.29      2.96 o 
   1  -1  11        1.83        2.78      0.56 o 
   2  -1  11        2.34        2.67      0.46 o 
   3  -1  11        0.02        0.12      0.59 o 
   4  -1  11        0.26       -0.95      0.78 o 
   5  -1  11       31.90       34.38      2.94 o 
   6  -1  11       60.79       54.91      2.98 o 
   7  -1  11        8.38        9.52      1.76 o 
   8  -1  11        1.45        3.14      2.23 o 
  -8   0  11        1.93       -0.34      1.24 o 
  -7   0  11        0.15        0.41      1.19 o 
  -6   0  11       18.24       13.94      2.08 o 
  -5   0  11       26.62       25.59      1.34 o 
  -4   0  11      312.37      316.85      3.97 o 
  -3   0  11        8.07        6.82      0.91 o 
  -2   0  11       31.28       34.29      1.42 o 
  -1   0  11       67.04       71.94      1.94 o 
   0   0  11        8.25       10.07      0.94 o 
   1   0  11       20.07       22.07      1.00 o 
   2   0  11       13.95       16.10      1.25 o 
   3   0  11       48.98       58.40      1.69 o 
   4   0  11       35.12       36.12      1.86 o 
   5   0  11        0.70       -0.25      1.50 o 
   6   0  11       13.84       13.91      1.75 o 
   7   0  11        1.00        1.84      1.29 o 
   8   0  11        1.50        0.98      1.93 o 
  -8   1  11        2.06        2.52      1.37 o 
  -7   1  11        1.75        1.79      1.37 o 
  -6   1  11       55.47       46.34      2.35 o 
  -5   1  11        5.12        3.65      0.82 o 
  -4   1  11      154.45      127.33      3.59 o 
  -3   1  11        0.86        1.14      0.69 o 
  -2   1  11        7.68        4.01      0.78 o 
  -1   1  11       15.37       20.37      1.28 o 
   0   1  11       43.88       45.57      1.39 o 
   1   1  11       24.87       26.06      1.94 o 
   2   1  11       27.21       28.93      1.14 o 
   3   1  11      108.26      105.39      1.99 o 
   4   1  11       59.92       51.18      2.88 o 
   5   1  11        2.92        1.89      0.90 o 
   6   1  11       63.92       61.74      2.48 o 
   7   1  11        1.02        2.60      1.42 o 
   8   1  11        0.03        0.45      1.33 o 
  -7   2  11        1.11        2.60      1.42 o 
  -6   2  11        0.77        1.42      1.20 o 
  -5   2  11        9.77        8.51      1.01 o 
  -4   2  11       62.78       56.05      1.91 o 
  -3   2  11       12.83       14.04      1.11 o 
  -2   2  11        0.26        0.46      0.67 o 
  -1   2  11       42.52       39.29      1.51 o 
   0   2  11       31.07       25.81      1.50 o 
   1   2  11       42.53       41.60      1.77 o 
   2   2  11        0.25        0.95      0.42 o 
   3   2  11      307.98      319.88      4.21 o 
   4   2  11        1.00        0.73      0.68 o 
   5   2  11       77.73       66.00      2.22 o 
   6   2  11       19.84       23.69      1.64 o 
   7   2  11        1.59        0.82      1.46 o 
   8   2  11        0.02        0.81      1.42 o 
  -7   3  11        0.45       -1.96      1.85 o 
  -6   3  11        4.23        5.90      1.71 o 
  -5   3  11       31.57       33.05      1.94 o 
  -4   3  11        0.44        1.05      0.75 o 
  -3   3  11       21.27       18.66      1.35 o 
  -2   3  11       18.76       20.49      1.31 o 
  -1   3  11       19.77       18.62      1.21 o 
   0   3  11      105.10      101.14      3.82 o 
   1   3  11       52.65       56.90      2.09 o 
   2   3  11      655.89      649.36      6.73 o 
   3   3  11       96.03      101.64      1.72 o 
   4   3  11        0.01       -0.42      0.46 o 
   5   3  11       18.35       17.64      1.24 o 
   6   3  11        6.31        8.54      1.18 o 
   7   3  11        1.83        1.55      1.30 o 
   8   3  11        9.00        9.67      1.83 o 
  -7   4  11        2.82        3.87      2.12 o 
  -6   4  11        2.93        3.16      2.33 o 
  -5   4  11        0.03       -0.09      1.00 o 
  -4   4  11        0.06        0.88      0.79 o 
  -3   4  11        5.78        4.79      0.95 o 
  -2   4  11        4.09        2.21      0.78 o 
  -1   4  11        2.49        0.70      0.84 o 
   0   4  11        5.41        3.92      0.92 o 
   1   4  11        3.01        3.05      1.07 o 
   2   4  11      299.00      290.88      4.32 o 
   3   4  11       11.03        8.04      1.68 o 
   4   4  11       57.14       58.71      2.59 o 
   5   4  11        4.33        1.34      3.09 o 
   6   4  11       10.57       10.98      1.16 o 
   7   4  11        0.35        0.64      1.17 o 
   8   4  11        6.23        6.78      1.98 o 
  -6   5  11       66.12       70.43      4.52 o 
  -5   5  11        0.52        0.09      1.14 o 
  -4   5  11       15.84       17.90      2.33 o 
  -3   5  11        5.99        3.93      1.25 o 
  -2   5  11       42.89       38.47      2.04 o 
  -1   5  11       35.83       18.89      1.51 o 
   0   5  11       11.86       11.42      1.25 o 
   1   5  11        3.71        2.29      0.80 o 
   2   5  11        4.38        1.50      1.01 o 
   3   5  11       30.46       37.01      2.75 o 
   4   5  11       31.01       35.24      3.00 o 
   5   5  11        0.12       -0.56      0.82 o 
   6   5  11        4.53        4.14      0.87 o 
   7   5  11        3.36        5.04      1.58 o 
   8   5  11        7.37        9.34      2.94 o 
  -6   6  11        5.50        9.12      2.53 o 
  -5   6  11       28.53       31.29      2.54 o 
  -4   6  11        1.20        2.35      1.49 o 
  -3   6  11        1.62        0.94      1.06 o 
  -2   6  11        0.51        1.36      1.07 o 
  -1   6  11       15.08       15.39      1.67 o 
   0   6  11        5.55        9.38      1.44 o 
   1   6  11        4.10        2.76      1.17 o 
   2   6  11       14.30       13.04      1.32 o 
   3   6  11        2.70        3.74      0.89 o 
   4   6  11        0.01        0.39      0.91 o 
   5   6  11        6.79        7.43      1.36 o 
   6   6  11        0.66        3.73      2.85 o 
   7   6  11        3.59        3.84      1.70 o 
   8   6  11       21.24       27.24      2.99 o 
  -5   7  11       11.17        9.66      1.90 o 
  -4   7  11       18.77       23.89      2.74 o 
  -3   7  11        5.09        4.31      1.64 o 
  -2   7  11       15.67       20.09      2.00 o 
  -1   7  11       20.48       22.14      1.93 o 
   0   7  11        0.25        0.09      0.83 o 
   1   7  11        6.02        4.97      1.17 o 
   2   7  11        0.89        1.13      0.96 o 
   3   7  11       30.63       33.95      1.89 o 
   4   7  11        0.02       -0.54      1.41 o 
   5   7  11        4.84       -0.74      2.56 o 
   6   7  11       15.91       13.66      1.62 o 
   7   7  11       11.24       12.76      1.96 o 
  -4   8  11       11.84       16.27      2.56 o 
  -3   8  11        1.51        5.34      1.74 o 
  -2   8  11        1.89        2.03      1.35 o 
  -1   8  11       47.21       48.38      3.29 o 
   0   8  11        2.47        4.28      2.41 o 
   1   8  11       58.42       69.16      2.88 o 
   2   8  11        9.59       10.51      1.85 o 
   3   8  11        0.01       -0.39      1.23 o 
   4   8  11        7.32        9.63      1.84 o 
   5   8  11       41.10       45.73      2.84 o 
   6   8  11        8.52        7.44      1.77 o 
   7   8  11       17.61       12.12      2.12 o 
  -3   9  11        0.00        1.09      3.09 o 
  -2   9  11        6.24        6.30      2.21 o 
  -1   9  11        8.19        9.88      2.43 o 
   0   9  11        9.55       13.96      1.97 o 
   1   9  11       12.12        9.85      2.49 o 
   2   9  11        6.99        4.12      2.08 o 
   3   9  11        0.60        0.41      1.73 o 
   4   9  11        7.93        3.44      1.91 o 
   5   9  11        2.47        2.87      1.88 o 
   6   9  11       22.26       17.20      2.44 o 
  -2  10  11        2.02        3.48      2.58 o 
  -1  10  11        4.12        5.75      2.59 o 
   0  10  11        4.59        1.77      2.32 o 
   1  10  11       23.76       29.87      3.65 o 
   2  10  11       23.01       30.49      3.58 o 
   3  10  11        0.51       -0.07      1.81 o 
   4  10  11        7.35        5.44      2.30 o 
   5  10  11        7.21        7.19      2.36 o 
   0  11  11        6.93        6.88      2.87 o 
   1  11  11       12.43       16.26      3.36 o 
   2  11  11        2.20        2.46      2.42 o 
   3  11  11        0.00       -0.49      2.12 o 
  -3  -9  12        1.66        1.90      1.44 o 
  -2  -9  12        2.75        0.12      1.32 o 
  -1  -9  12        0.59        0.43      4.12 o 
   0  -9  12        1.84        0.34      1.43 o 
   1  -9  12        3.33       -2.70      3.37 o 
  -4  -8  12       37.69       44.51      3.18 o 
  -3  -8  12        2.21        1.89      1.48 o 
  -2  -8  12        1.18        1.14      1.35 o 
  -1  -8  12        3.39        2.60      2.05 o 
   0  -8  12        1.81        0.07      1.09 o 
   1  -8  12        0.48        0.44      4.45 o 
   2  -8  12        1.31       -5.28      3.32 o 
   3  -8  12        0.00       -0.63      2.36 o 
  -5  -7  12        0.71        2.58      2.06 o 
  -4  -7  12       17.96       21.45      2.20 o 
  -3  -7  12        7.76        7.70      1.62 o 
  -2  -7  12        0.43        0.05      2.01 o 
  -1  -7  12        0.01        0.83      1.14 o 
   0  -7  12        0.48       -1.26      2.03 o 
   1  -7  12       30.49       34.87      2.22 o 
   2  -7  12       24.60       26.63      3.44 o 
   3  -7  12        0.11       -0.16      2.44 o 
   4  -7  12        1.01        1.25      2.17 o 
  -6  -6  12        6.17        5.14      2.58 o 
  -5  -6  12        8.50        6.78      2.40 o 
  -4  -6  12       15.09       11.65      2.00 o 
  -3  -6  12        9.57        7.62      1.53 o 
  -2  -6  12       12.71       21.45      2.44 o 
  -1  -6  12       21.64       22.63      1.27 o 
   0  -6  12        7.37        7.43      1.26 o 
   1  -6  12        9.77       11.88      2.12 o 
   2  -6  12       17.25       17.40      1.88 o 
   3  -6  12       15.51       13.52      4.61 o 
   4  -6  12        0.22       -1.86      1.66 o 
   5  -6  12        2.48        3.18      1.96 o 
  -7  -5  12        2.78        3.07      1.95 o 
  -6  -5  12        0.34       -1.01      1.31 o 
  -5  -5  12        1.11        0.37      1.28 o 
  -4  -5  12       11.33       10.46      2.63 o 
  -3  -5  12       12.06       11.42      1.35 o 
  -2  -5  12        1.88        2.02      0.72 o 
  -1  -5  12       18.03       19.20      1.04 o 
   0  -5  12        1.03        1.54      0.78 o 
   1  -5  12        0.02       -0.67      0.80 o 
   2  -5  12       24.44       24.95      2.85 o 
   3  -5  12        1.35        2.43      1.32 o 
   4  -5  12        1.84        0.62      1.58 o 
   5  -5  12        0.27       -0.98      1.64 o 
   6  -5  12        1.18       -1.95      2.06 o 
  -7  -4  12        4.98        6.45      3.09 o 
  -6  -4  12        0.87        3.45      1.51 o 
  -5  -4  12       42.13       44.28      2.58 o 
  -4  -4  12       18.77       18.46      1.45 o 
  -3  -4  12       15.32       16.03      1.17 o 
  -2  -4  12        5.25        5.36      0.78 o 
  -1  -4  12        2.04        1.07      0.75 o 
   0  -4  12        0.03        0.16      0.66 o 
   1  -4  12       45.14       39.31      1.84 o 
   2  -4  12       27.87       26.86      2.10 o 
   3  -4  12       23.49       20.88      2.06 o 
   4  -4  12       15.07       14.13      1.71 o 
   5  -4  12        0.51       -1.23      1.41 o 
   6  -4  12        0.00        1.78      1.68 o 
  -7  -3  12        0.68        2.16      1.59 o 
  -6  -3  12       59.53       60.62      3.51 o 
  -5  -3  12        8.22        9.32      1.35 o 
  -4  -3  12       19.45       21.11      2.31 o 
  -3  -3  12       48.96       56.25      1.74 o 
  -2  -3  12        0.08       -0.28      0.71 o 
  -1  -3  12        6.01        7.47      0.98 o 
   0  -3  12       11.46       11.83      1.17 o 
   1  -3  12       40.03       34.01      1.59 o 
   2  -3  12      100.51       96.14      2.66 o 
   3  -3  12        0.65        0.64      0.63 o 
   4  -3  12        0.07       -0.16      0.90 o 
   5  -3  12        0.07        1.77      1.49 o 
   6  -3  12        0.86       -0.64      1.47 o 
   7  -3  12        8.99        9.14      2.68 o 
  -7  -2  12        0.90        1.24      1.66 o 
  -6  -2  12        2.42        3.25      1.20 o 
  -5  -2  12        0.39        1.52      0.89 o 
  -4  -2  12       32.68       37.57      1.45 o 
  -3  -2  12        8.66        8.39      0.99 o 
  -2  -2  12       49.15       52.00      1.71 o 
  -1  -2  12       22.84       30.87      1.54 o 
   0  -2  12        5.55        7.19      1.02 o 
   1  -2  12        9.12        9.15      0.99 o 
   2  -2  12        0.20        0.88      0.59 o 
   3  -2  12        1.96        1.90      0.64 o 
   4  -2  12       18.81       23.62      2.01 o 
   5  -2  12       12.27       12.58      1.57 o 
   6  -2  12        5.17        7.82      1.82 o 
   7  -2  12        1.93        3.80      1.34 o 
  -7  -1  12        8.36       10.51      1.66 o 
  -6  -1  12       20.68       24.23      1.94 o 
  -5  -1  12       32.05       31.99      1.73 o 
  -4  -1  12        0.01        0.68      0.74 o 
  -3  -1  12       74.79       82.95      2.20 o 
  -2  -1  12      109.39      100.84      2.65 o 
  -1  -1  12      288.36      281.70      4.34 o 
   0  -1  12       67.13       65.59      2.16 o 
   1  -1  12       62.89       66.14      2.16 o 
   2  -1  12       60.99       56.74      1.78 o 
   3  -1  12       29.40       31.01      2.00 o 
   4  -1  12       16.50       13.68      1.50 o 
   5  -1  12       52.24       53.49      2.44 o 
   6  -1  12        8.95        8.77      3.21 o 
   7  -1  12       20.29       15.96      2.23 o 
  -7   0  12        8.97       12.21      1.75 o 
  -6   0  12        0.52       -0.61      1.37 o 
  -5   0  12        4.98        6.24      0.97 o 
  -4   0  12       96.50       93.92      2.46 o 
  -3   0  12       53.79       52.87      1.81 o 
  -2   0  12        4.81        5.78      0.99 o 
  -1   0  12      221.45      197.75      3.44 o 
   0   0  12        0.22       -0.39      0.49 o 
   1   0  12        0.04       -1.08      0.71 o 
   2   0  12       85.09       86.91      3.29 o 
   3   0  12        6.34        5.52      0.95 o 
   4   0  12        4.75        3.87      1.10 o 
   5   0  12       34.62       35.51      2.00 o 
   6   0  12        8.76        7.35      1.33 o 
   7   0  12       31.94       33.15      2.60 o 
   8   0  12        4.08        2.69      2.13 o 
  -7   1  12        3.91        6.98      1.59 o 
  -6   1  12        0.59        0.58      1.41 o 
  -5   1  12        0.13        1.53      0.86 o 
  -4   1  12       15.98       16.16      1.26 o 
  -3   1  12      184.30      181.77      3.25 o 
  -2   1  12       20.01       21.39      1.31 o 
  -1   1  12        4.85        7.45      0.87 o 
   0   1  12       27.86       33.84      1.27 o 
   1   1  12      125.09      126.57      3.14 o 
   2   1  12       35.94       31.17      2.02 o 
   3   1  12      174.81      164.41      2.85 o 
   4   1  12        7.92        6.94      1.75 o 
   5   1  12        0.39        0.49      1.15 o 
   6   1  12       15.09       14.86      1.58 o 
   7   1  12        2.17        2.92      1.57 o 
   8   1  12        4.37        4.67      2.04 o 
  -7   2  12        7.25       13.02      2.07 o 
  -6   2  12        8.01        7.01      2.17 o 
  -5   2  12        0.03        0.90      1.10 o 
  -4   2  12        0.05        1.55      0.81 o 
  -3   2  12       79.11       85.04      3.12 o 
  -2   2  12        1.19        0.51      0.62 o 
  -1   2  12       28.03       28.69      1.34 o 
   0   2  12      105.83       86.95      3.61 o 
   1   2  12        0.59        0.37      0.71 o 
   2   2  12      116.46      117.61      2.95 o 
   3   2  12      187.94      191.64      4.58 o 
   4   2  12        0.78        0.61      0.73 o 
   5   2  12       13.91        9.97      1.24 o 
   6   2  12       48.83       45.79      4.78 o 
   7   2  12        3.13        1.59      2.16 o 
   8   2  12        3.61        0.14      1.82 o 
  -7   3  12        0.00        1.31      1.78 o 
  -6   3  12        1.01        2.30      1.77 o 
  -5   3  12       41.88       45.12      2.55 o 
  -4   3  12       39.25       39.48      2.01 o 
  -3   3  12        0.53        0.25      0.66 o 
  -2   3  12        2.93        1.39      0.70 o 
  -1   3  12        9.09        7.98      0.98 o 
   0   3  12       14.43       12.27      1.21 o 
   1   3  12       11.45       12.14      1.13 o 
   2   3  12      465.10      453.84      7.87 o 
   3   3  12      257.48      262.51      5.37 o 
   4   3  12        2.39        3.28      0.79 o 
   5   3  12        1.33        1.15      0.77 o 
   6   3  12        1.70        0.87      0.83 o 
   7   3  12        8.78        7.38      1.56 o 
   8   3  12        0.61        2.70      1.93 o 
  -6   4  12        1.56       -0.47      1.68 o 
  -5   4  12        4.05        3.27      1.71 o 
  -4   4  12        5.99        6.97      1.28 o 
  -3   4  12       15.50       14.57      1.81 o 
  -2   4  12        3.46        2.99      0.79 o 
  -1   4  12       79.45       74.04      2.51 o 
   0   4  12       77.32       68.16      2.56 o 
   1   4  12        9.40        8.67      1.06 o 
   2   4  12        3.64        4.03      0.86 o 
   3   4  12       44.62       45.59      2.04 o 
   4   4  12       98.96      101.41      4.18 o 
   5   4  12        1.59       -0.16      0.64 o 
   6   4  12        3.28        6.19      1.66 o 
   7   4  12        4.01        2.24      1.32 o 
   8   4  12        1.64        0.72      1.77 o 
  -6   5  12       24.71       31.43      3.56 o 
  -5   5  12       18.94       20.90      2.21 o 
  -4   5  12       14.32       12.65      3.56 o 
  -3   5  12        0.10        0.86      0.96 o 
  -2   5  12        0.14        0.15      0.84 o 
  -1   5  12       71.33       48.74      2.83 o 
   0   5  12        3.76        2.89      1.25 o 
   1   5  12       57.41       57.94      3.15 o 
   2   5  12       75.82       74.10      2.43 o 
   3   5  12       69.64       73.56      2.19 o 
   4   5  12        0.38       -1.13      0.86 o 
   5   5  12        2.31        0.18      1.14 o 
   6   5  12        0.42        1.10      1.24 o 
   7   5  12        3.71        2.82      1.46 o 
  -5   6  12        0.73        1.50      2.98 o 
  -4   6  12       58.70       67.38      5.70 o 
  -3   6  12        1.28        5.30      1.58 o 
  -2   6  12        0.18       -1.08      0.85 o 
  -1   6  12        6.30        7.29      1.42 o 
   0   6  12       18.58       14.71      1.61 o 
   1   6  12        2.63        1.87      1.21 o 
   2   6  12        0.62        1.09      0.87 o 
   3   6  12        7.21        7.52      2.27 o 
   4   6  12        1.45        0.71      0.96 o 
   5   6  12        3.93        3.03      1.65 o 
   7   6  12        3.17        3.80      1.68 o 
  -5   7  12        0.09        0.45      1.47 o 
  -4   7  12       30.66       33.50      6.23 o 
  -3   7  12        9.13       10.01      2.03 o 
  -2   7  12        9.23        4.64      1.53 o 
  -1   7  12        2.59        0.49      1.05 o 
   0   7  12       22.94       23.32      1.95 o 
   1   7  12        0.92        1.91      0.97 o 
   2   7  12       12.74       11.34      1.41 o 
   3   7  12        0.33       -0.31      0.80 o 
   4   7  12        8.91        8.75      1.27 o 
   7   7  12        2.94        5.59      1.60 o 
  -4   8  12        2.58        1.79      2.38 o 
  -3   8  12        3.73        2.52      1.54 o 
  -2   8  12        0.82        1.57      2.16 o 
  -1   8  12       22.25       20.04      2.88 o 
   0   8  12       95.78       95.10      7.00 o 
   1   8  12        1.26        3.32      1.19 o 
   2   8  12        2.34        3.49      1.70 o 
   3   8  12       10.61       12.74      2.08 o 
   4   8  12        0.36        0.32      1.36 o 
   5   8  12       43.75       45.00      2.74 o 
  -3   9  12        3.17        5.00      3.02 o 
  -2   9  12        0.84        1.46      2.51 o 
  -1   9  12       19.12       22.61      2.52 o 
   0   9  12        7.68        8.47      1.77 o 
   1   9  12       25.37       22.90      3.16 o 
   2   9  12        0.14        1.87      1.89 o 
   3   9  12        0.02       -0.89      1.68 o 
   4   9  12        1.21        1.72      1.74 o 
   5   9  12       16.14       12.32      2.24 o 
  -1  10  12        2.00        1.31      2.19 o 
   0  10  12        2.74       -0.11      2.06 o 
   1  10  12       17.68       15.97      3.09 o 
   2  10  12       14.79       26.88      3.48 o 
   3  10  12        0.01        1.20      1.99 o 
   4  10  12        0.00       -3.18      1.71 o 
  -3  -8  13       10.43        9.51      1.79 o 
  -2  -8  13        1.23        3.61      1.48 o 
  -1  -8  13        2.42        4.98      1.43 o 
   0  -8  13        1.05        4.00      2.80 o 
   1  -8  13        1.31        1.98      6.88 o 
   2  -8  13        4.64        5.25      4.05 o 
  -5  -7  13       16.56       19.92      4.12 o 
  -4  -7  13        4.06        1.38      1.49 o 
  -3  -7  13       20.39       28.24      2.24 o 
  -2  -7  13        4.78        3.89      1.38 o 
  -1  -7  13        1.37       -0.45      1.16 o 
   0  -7  13        9.96       16.26      3.70 o 
   1  -7  13        2.99        3.74      1.46 o 
   2  -7  13        0.05        0.39      1.38 o 
   3  -7  13       16.87       15.80      2.94 o 
  -5  -6  13        2.24        0.42      1.35 o 
  -4  -6  13       10.16       12.41      1.80 o 
  -3  -6  13        0.03       -0.48      1.16 o 
  -2  -6  13        3.68        3.12      1.27 o 
  -1  -6  13        6.46        5.45      1.62 o 
   0  -6  13        8.83        8.44      2.24 o 
   1  -6  13        0.10       -0.64      0.84 o 
   2  -6  13        3.17        3.47      1.28 o 
   3  -6  13       11.30        9.07      2.51 o 
   4  -6  13        0.03       -0.64      2.04 o 
  -6  -5  13        0.05        1.39      1.42 o 
  -5  -5  13        0.73        0.09      1.46 o 
  -4  -5  13        0.09       -0.12      1.67 o 
  -3  -5  13       19.99       20.30      1.79 o 
  -2  -5  13        8.34        4.52      1.11 o 
  -1  -5  13        6.81        7.86      1.25 o 
   0  -5  13        1.65        0.53      0.98 o 
   1  -5  13        4.33        4.90      1.29 o 
   2  -5  13       17.79       20.70      2.10 o 
   3  -5  13        5.91        2.94      1.47 o 
   4  -5  13        0.91        1.12      2.37 o 
   5  -5  13        0.69       -1.26      1.71 o 
  -6  -4  13       12.01       18.65      2.17 o 
  -5  -4  13        0.01        0.79      1.36 o 
  -4  -4  13        6.49        9.10      2.33 o 
  -3  -4  13       21.83       22.58      1.31 o 
  -2  -4  13       15.69       17.62      2.52 o 
  -1  -4  13        3.41        1.30      0.97 o 
   0  -4  13       19.69       19.16      1.74 o 
   1  -4  13        0.02        0.46      0.91 o 
   2  -4  13        7.02        4.94      1.71 o 
   3  -4  13        0.44       -0.56      0.96 o 
   4  -4  13        2.01        4.35      2.20 o 
   5  -4  13        0.61       -0.67      1.95 o 
   6  -4  13        0.18       -1.07      1.95 o 
  -7  -3  13        0.73       -2.63      1.38 o 
  -6  -3  13       12.49        9.02      1.82 o 
  -5  -3  13       71.95       70.54      2.66 o 
  -4  -3  13        0.43        0.66      1.21 o 
  -3  -3  13       21.46       22.66      1.85 o 
  -2  -3  13        9.00        7.01      1.10 o 
  -1  -3  13        2.22        1.70      0.74 o 
   0  -3  13        2.98        2.47      0.72 o 
   1  -3  13       33.16       28.88      1.52 o 
   2  -3  13        1.27        2.30      1.05 o 
   3  -3  13       53.16       51.66      3.83 o 
   4  -3  13        1.52       -1.10      0.92 o 
   5  -3  13        0.08        0.78      1.46 o 
   6  -3  13        2.48        1.09      1.73 o 
  -7  -2  13        0.05        0.06      1.43 o 
  -6  -2  13       13.65       14.29      2.02 o 
  -5  -2  13       24.23       29.53      1.74 o 
  -4  -2  13      115.41      117.99      2.50 o 
  -3  -2  13        8.63        7.67      1.05 o 
  -2  -2  13        0.12       -0.14      0.84 o 
  -1  -2  13       12.44       14.14      1.34 o 
   0  -2  13        0.10       -0.67      0.60 o 
   1  -2  13        7.86       10.14      1.13 o 
   2  -2  13       33.54       35.64      1.57 o 
   3  -2  13       42.88       46.15      2.55 o 
   4  -2  13       15.11       17.17      1.71 o 
   5  -2  13        3.19        1.61      1.13 o 
   6  -2  13        0.56        0.46      1.53 o 
   7  -2  13        0.68       -0.22      2.03 o 
  -7  -1  13        2.12        0.29      2.66 o 
  -6  -1  13        0.42       -0.03      1.31 o 
  -5  -1  13       14.79       16.70      1.40 o 
  -4  -1  13       47.54       49.44      2.14 o 
  -3  -1  13       11.04       13.40      1.18 o 
  -2  -1  13       58.22       60.24      2.02 o 
  -1  -1  13        3.78        5.46      0.99 o 
   0  -1  13      211.03      211.37      4.12 o 
   1  -1  13        6.62        7.33      0.88 o 
   2  -1  13        0.78       -0.23      0.69 o 
   3  -1  13       25.10       22.82      1.87 o 
   4  -1  13        4.86        4.54      1.16 o 
   5  -1  13        0.43        0.30      0.98 o 
   6  -1  13        1.45        1.72      1.40 o 
   7  -1  13        8.38        5.98      2.19 o 
  -7   0  13        0.12        0.52      1.37 o 
  -6   0  13       11.43       12.91      1.61 o 
  -5   0  13        6.84        9.29      1.84 o 
  -4   0  13        5.67        7.84      1.13 o 
  -3   0  13        5.23        6.84      0.88 o 
  -2   0  13      111.26      109.00      2.69 o 
  -1   0  13       14.58       13.28      1.06 o 
   0   0  13       93.25       93.83      3.63 o 
   1   0  13      103.11      101.60      3.33 o 
   2   0  13       90.85       86.37      3.46 o 
   3   0  13       34.18       32.37      2.01 o 
   4   0  13       30.95       26.38      1.95 o 
   5   0  13        0.07       -0.79      0.90 o 
   6   0  13       42.68       44.28      2.40 o 
   7   0  13        5.88        6.43      2.69 o 
  -7   1  13       13.73       21.35      2.68 o 
  -6   1  13        0.28        1.09      1.58 o 
  -5   1  13       15.36        9.90      1.57 o 
  -4   1  13        1.08        1.50      0.83 o 
  -3   1  13       34.25       36.11      2.26 o 
  -2   1  13        7.56        9.52      1.05 o 
  -1   1  13       79.54       72.80      2.05 o 
   0   1  13        0.01       -0.05      0.65 o 
   1   1  13      187.10      193.03      4.61 o 
   2   1  13      234.50      235.09      5.71 o 
   3   1  13       99.95       94.79      2.84 o 
   4   1  13        1.25        0.26      0.93 o 
   5   1  13        3.35        4.41      1.12 o 
   6   1  13        0.02        0.45      1.02 o 
   7   1  13       15.33       13.03      2.14 o 
  -6   2  13        0.03        0.35      2.21 o 
  -5   2  13        2.43        2.26      1.75 o 
  -4   2  13        7.00        8.86      1.24 o 
  -3   2  13       77.54       65.36      2.60 o 
  -2   2  13       15.95       17.56      1.27 o 
  -1   2  13       20.72       21.59      1.21 o 
   0   2  13        6.59        4.58      0.95 o 
   1   2  13       10.07        9.46      1.10 o 
   2   2  13      208.97      199.37      9.55 o 
   3   2  13       21.67       22.70      1.75 o 
   4   2  13       17.68       17.40      1.52 o 
   5   2  13       26.68       28.98      1.86 o 
   6   2  13        3.95        5.14      1.27 o 
   7   2  13        0.13        0.34      1.34 o 
  -6   3  13       11.94       18.28      2.54 o 
  -5   3  13        0.14        0.78      1.15 o 
  -4   3  13        6.90        8.19      1.35 o 
  -3   3  13        5.74        6.42      1.51 o 
  -2   3  13        0.10       -0.01      0.67 o 
  -1   3  13       93.12       71.10      2.52 o 
   0   3  13        0.01       -0.09      0.68 o 
   1   3  13        7.65        7.40      1.05 o 
   2   3  13        1.13        2.25      0.84 o 
   3   3  13        0.15        0.65      0.72 o 
   4   3  13       38.88       39.56      1.84 o 
   5   3  13        1.21        1.86      0.93 o 
   6   3  13        1.38        0.33      0.87 o 
   7   3  13        0.00       -0.76      1.27 o 
  -6   4  13        0.50        3.04      2.18 o 
  -5   4  13        2.12        4.42      1.35 o 
  -4   4  13        0.06        0.75      1.14 o 
  -3   4  13        7.28       12.85      1.54 o 
  -2   4  13       66.86       54.95      2.52 o 
  -1   4  13        8.19       11.84      1.39 o 
   0   4  13        5.53        5.47      1.07 o 
   1   4  13       26.27       25.37      1.58 o 
   2   4  13        0.05       -0.08      1.07 o 
   3   4  13       13.33       14.05      1.17 o 
   4   4  13        0.08        0.37      0.83 o 
   5   4  13        4.38        6.88      1.01 o 
   6   4  13        3.19        1.42      1.01 o 
   7   4  13        0.30        0.62      0.98 o 
  -5   5  13       10.66        9.79      2.14 o 
  -4   5  13       36.22       41.96      9.64 o 
  -3   5  13        1.80        0.78      1.24 o 
  -2   5  13        0.81        2.02      1.34 o 
  -1   5  13        8.90        5.33      1.21 o 
   0   5  13        9.83        9.97      1.30 o 
   1   5  13        1.51        0.50      0.78 o 
   2   5  13        3.83        0.93      0.82 o 
   3   5  13        8.44        8.94      2.15 o 
   4   5  13       13.01       10.90      1.95 o 
   5   5  13        1.24        1.52      1.30 o 
   6   5  13        1.01        1.22      1.28 o 
   7   5  13        1.68        4.21      1.35 o 
  -5   6  13       66.71       64.51      4.15 o 
  -4   6  13       12.62       16.87      2.50 o 
  -3   6  13        4.16        3.91      2.91 o 
  -2   6  13        2.14        0.18      1.15 o 
  -1   6  13        0.16        1.21      1.02 o 
   0   6  13        0.64        1.33      0.96 o 
   1   6  13        7.26        6.94      2.17 o 
   2   6  13        0.01       -0.21      0.78 o 
   3   6  13       15.63       15.88      1.33 o 
   4   6  13        1.45        3.44      1.22 o 
   5   6  13        8.32       10.76      2.00 o 
  -4   7  13       17.17       21.65      2.79 o 
  -3   7  13        2.99        0.46      1.41 o 
  -2   7  13        2.81        2.08      1.35 o 
  -1   7  13       18.31       17.98      2.23 o 
   0   7  13        8.17        8.17      2.12 o 
   1   7  13       13.16       15.44      1.67 o 
   2   7  13       13.73       10.66      1.41 o 
   3   7  13       10.84       11.82      1.36 o 
   4   7  13        1.17        0.55      0.92 o 
  -3   8  13        7.75       11.31      2.22 o 
  -2   8  13        9.18       13.88      2.84 o 
  -1   8  13       10.02        9.81      1.93 o 
   0   8  13        2.48        2.76      1.33 o 
   1   8  13       51.03       55.75      3.08 o 
   2   8  13       25.04       31.70      2.94 o 
   3   8  13        0.92        0.95      1.44 o 
   4   8  13        6.26        5.16      1.61 o 
  -2   9  13       11.98       13.92      2.29 o 
  -1   9  13        4.05        5.76      1.67 o 
   0   9  13        7.22        9.00      1.75 o 
   1   9  13       35.30       36.38      3.57 o 
   2   9  13        0.00        1.89      1.85 o 
   3   9  13        0.81        3.10      1.82 o 
   4   9  13        0.17        0.48      1.69 o 
   0  10  13       19.88       19.70      3.49 o 
   1  10  13        0.96       -0.05      2.05 o 
   2  10  13        0.01       -2.74      1.73 o 
  -2  -8  14        0.79        2.34      2.63 o 
  -1  -8  14        5.87        8.25      3.11 o 
   0  -8  14       27.95       35.12      4.03 o 
  -4  -7  14        3.86        1.32      1.50 o 
  -3  -7  14        0.70       -1.60      3.59 o 
  -2  -7  14        2.44        3.86      2.62 o 
  -1  -7  14        9.51       10.93      2.97 o 
   0  -7  14        0.84       -0.21      2.40 o 
   1  -7  14        1.68        3.88      4.21 o 
   2  -7  14        6.52        4.60      4.00 o 
  -5  -6  14       11.87       11.46      3.14 o 
  -4  -6  14       11.25       11.25      1.84 o 
  -3  -6  14       56.02       68.89      2.90 o 
  -2  -6  14        0.87       -0.37      2.45 o 
  -1  -6  14        2.51        3.09      2.54 o 
   0  -6  14        7.93       10.54      1.42 o 
   1  -6  14        5.25        3.75      1.32 o 
   2  -6  14        0.01       -0.48      1.44 o 
   3  -6  14       20.09       20.43      3.11 o 
   4  -6  14        7.81        7.94      3.39 o 
  -5  -5  14        7.33        7.60      1.77 o 
  -4  -5  14        2.57        0.95      1.45 o 
  -3  -5  14       29.12       36.22      3.75 o 
  -2  -5  14       12.53       14.27      3.47 o 
  -1  -5  14        4.16        7.08      1.29 o 
   0  -5  14        0.11       -0.25      0.96 o 
   1  -5  14        0.01        1.50      1.14 o 
   2  -5  14        0.49        2.22      1.14 o 
   3  -5  14        4.03        1.06      2.07 o 
   4  -5  14        2.06        1.75      2.10 o 
  -6  -4  14        0.07       -2.41      3.35 o 
  -5  -4  14        0.11        0.29      1.42 o 
  -4  -4  14       17.00       19.11      1.80 o 
  -3  -4  14       14.61       15.48      2.08 o 
  -2  -4  14        1.13        1.01      0.95 o 
  -1  -4  14        1.58        3.67      1.20 o 
   0  -4  14       18.88       20.26      1.88 o 
   1  -4  14        9.07        8.08      1.42 o 
   2  -4  14        2.68        3.73      1.34 o 
   3  -4  14        0.10       -0.42      1.05 o 
   4  -4  14        0.17       -0.94      1.07 o 
   5  -4  14        6.32        4.45      1.98 o 
  -6  -3  14        0.09        0.52      1.57 o 
  -5  -3  14        8.68        8.07      1.43 o 
  -4  -3  14       11.15       12.23      2.27 o 
  -3  -3  14       80.16       88.08      4.36 o 
  -2  -3  14        8.71        6.95      1.43 o 
  -1  -3  14        0.65        0.46      0.91 o 
   0  -3  14        6.58        8.40      1.30 o 
   1  -3  14        1.18        1.77      0.96 o 
   2  -3  14        0.23       -1.14      1.24 o 
   3  -3  14        5.56        4.43      1.36 o 
   4  -3  14        0.04        0.96      1.22 o 
   5  -3  14        1.51        2.23      1.33 o 
   6  -3  14        0.01        1.24      2.16 o 
  -6  -2  14        3.46        2.31      1.39 o 
  -5  -2  14        0.93        4.49      1.59 o 
  -4  -2  14       13.08       13.96      1.46 o 
  -3  -2  14       10.93        9.98      1.61 o 
  -2  -2  14       16.88       12.62      2.25 o 
  -1  -2  14        0.02        0.25      1.53 o 
   0  -2  14        4.06        1.99      1.64 o 
   1  -2  14       70.80       65.94      2.02 o 
   2  -2  14       50.55       54.16      1.85 o 
   3  -2  14       16.28       17.05      1.92 o 
   4  -2  14       11.65        9.38      1.70 o 
   5  -2  14        0.92        0.26      1.14 o 
   6  -2  14        1.69        1.85      2.02 o 
  -6  -1  14        0.53       -0.78      1.38 o 
  -5  -1  14        0.28        1.49      1.45 o 
  -4  -1  14        7.41        7.15      1.13 o 
  -3  -1  14       64.36       71.18      3.42 o 
  -2  -1  14        2.89        2.23      2.75 o 
  -1  -1  14       29.53       28.53      1.95 o 
   0  -1  14       22.92       25.34      1.98 o 
   1  -1  14       39.07       41.94      1.65 o 
   2  -1  14        8.46        7.15      1.14 o 
   3  -1  14      148.23      147.67      4.25 o 
   4  -1  14        1.75        1.85      1.15 o 
   5  -1  14        1.00        1.94      1.17 o 
   6  -1  14        0.91        1.55      1.13 o 
  -6   0  14        3.67        3.88      1.82 o 
  -5   0  14        1.36        5.66      1.78 o 
  -4   0  14        4.99        5.72      1.27 o 
  -3   0  14       53.68       52.70      2.41 o 
  -2   0  14       64.90       66.19      2.50 o 
  -1   0  14       12.21        8.96      1.09 o 
   0   0  14       23.07       24.27      1.37 o 
   1   0  14       41.41       35.01      2.24 o 
   2   0  14       10.30       10.11      1.62 o 
   3   0  14       31.11       29.00      3.11 o 
   4   0  14        4.34        4.12      1.68 o 
   5   0  14        5.95        5.14      1.52 o 
   6   0  14        5.41        4.89      1.50 o 
   7   0  14        8.63        9.67      2.23 o 
  -6   1  14       51.52       62.85      3.73 o 
  -5   1  14       23.53       27.42      2.19 o 
  -4   1  14       19.48       21.06      2.10 o 
  -3   1  14       11.44       11.18      1.83 o 
  -2   1  14        5.57        5.29      1.01 o 
  -1   1  14       18.50       16.90      1.44 o 
   0   1  14      334.07      322.38      6.88 o 
   1   1  14       16.39       15.61      1.65 o 
   2   1  14       25.73       25.72      2.27 o 
   3   1  14      164.59      164.57      3.79 o 
   4   1  14       24.41       24.15      1.87 o 
   5   1  14        5.80        6.20      1.39 o 
   6   1  14       21.09       19.36      1.83 o 
   7   1  14       12.91       15.71      2.44 o 
  -6   2  14        7.14        7.00      2.24 o 
  -5   2  14        3.54        2.38      2.13 o 
  -4   2  14        4.31        2.89      1.33 o 
  -3   2  14        0.06        0.71      1.17 o 
  -2   2  14        2.13        1.96      0.86 o 
  -1   2  14       20.45       25.40      1.30 o 
   0   2  14      128.27      113.78      3.09 o 
   1   2  14        8.93        8.45      1.31 o 
   2   2  14      127.85      126.68      4.07 o 
   3   2  14       69.55       72.70      3.00 o 
   4   2  14       63.08       63.99      2.90 o 
   5   2  14        1.31        0.77      0.94 o 
   6   2  14        0.01        0.53      1.03 o 
   7   2  14        0.00        1.28      1.65 o 
  -6   3  14       19.38       23.14      2.80 o 
  -5   3  14        2.16        0.52      1.24 o 
  -4   3  14        5.03        5.87      1.48 o 
  -3   3  14       32.95       33.63      2.13 o 
  -2   3  14       11.33       14.41      1.50 o 
  -1   3  14       15.09       11.81      1.37 o 
   0   3  14        4.16        3.90      1.01 o 
   1   3  14        9.54        9.58      1.18 o 
   2   3  14       40.56       46.09      2.43 o 
   3   3  14       21.09       22.45      2.41 o 
   4   3  14        0.89        1.26      0.88 o 
   5   3  14       10.58       11.50      1.35 o 
   6   3  14        0.18        2.29      1.07 o 
   7   3  14        4.09        5.65      1.82 o 
  -5   4  14        0.26        0.74      1.92 o 
  -4   4  14       15.75       16.26      2.15 o 
  -3   4  14        0.79        1.09      1.21 o 
  -2   4  14        0.68        1.88      1.15 o 
  -1   4  14       12.46       12.75      1.73 o 
   0   4  14        4.25        5.48      1.06 o 
   1   4  14        0.26        0.80      0.77 o 
   2   4  14        6.78        8.72      1.28 o 
   3   4  14       20.77       22.95      1.68 o 
   4   4  14        0.26        2.41      1.11 o 
   5   4  14        6.09        4.36      0.94 o 
   6   4  14       15.45       19.45      2.77 o 
   7   4  14       15.61       15.07      2.26 o 
  -5   5  14        2.27        2.57      1.64 o 
  -4   5  14       69.98       81.24      8.05 o 
  -3   5  14        0.50        2.14      1.35 o 
  -2   5  14        7.64        5.95      1.62 o 
  -1   5  14        1.57        3.24      1.04 o 
   0   5  14        8.78        6.85      1.20 o 
   1   5  14       10.86       12.93      1.37 o 
   2   5  14        1.97        1.65      1.19 o 
   3   5  14       26.57       26.09      1.97 o 
   4   5  14        6.32        6.22      1.20 o 
   5   5  14        8.42        7.37      1.90 o 
   6   5  14       13.87       14.82      2.47 o 
  -4   6  14       11.21       13.68      2.37 o 
  -3   6  14        5.45        2.37      1.42 o 
  -2   6  14       15.31       15.38      2.18 o 
  -1   6  14        2.89        1.54      1.11 o 
   0   6  14        2.08        1.94      1.07 o 
   1   6  14        9.93        8.36      1.34 o 
   2   6  14        1.32        0.95      0.87 o 
   3   6  14        8.91        9.37      1.97 o 
   4   6  14        0.41        1.95      3.70 o 
   5   6  14       27.92       31.86      2.98 o 
  -3   7  14        4.41        5.84      1.79 o 
  -2   7  14        2.02       -0.15      1.14 o 
  -1   7  14        1.01        1.71      1.25 o 
   0   7  14       10.10       10.98      1.72 o 
   1   7  14        0.61       -0.40      1.05 o 
   2   7  14        2.99        2.81      1.18 o 
   3   7  14       25.27       29.18      2.08 o 
   4   7  14        0.06        0.99      0.91 o 
  -2   8  14        0.64        1.78      1.37 o 
  -1   8  14        0.98        0.71      1.47 o 
   0   8  14        3.32        4.00      1.81 o 
   1   8  14        5.81        9.26      4.54 o 
   2   8  14       52.32       64.48      3.21 o 
   3   8  14        0.65       -1.79      1.33 o 
   4   8  14        0.06       -1.43      1.18 o 
  -1   9  14       18.31       16.71      2.45 o 
   0   9  14       12.32       13.13      2.93 o 
   1   9  14       25.28       26.48      3.36 o 
   2   9  14       28.18       32.46      3.27 o 
   3   9  14        1.78       -0.60      1.58 o 
  -2  -7  15        0.08        2.10      2.75 o 
  -1  -7  15        4.08        3.71      2.83 o 
   0  -7  15        3.93        8.35      3.05 o 
   1  -7  15        7.44        8.12      5.32 o 
  -3  -6  15        3.79        3.16      2.78 o 
  -2  -6  15        3.00        5.53      2.88 o 
  -1  -6  15        0.70        1.61      2.52 o 
   0  -6  15        0.13        0.44      1.05 o 
   1  -6  15        5.05        7.44      1.59 o 
   2  -6  15        9.46       10.74      1.98 o 
   3  -6  15        1.41        4.55      3.01 o 
  -4  -5  15        7.95        8.46      3.10 o 
  -3  -5  15        0.30       -1.12      2.39 o 
  -2  -5  15       18.82       25.65      2.57 o 
  -1  -5  15        9.62       14.94      1.66 o 
   0  -5  15        0.11        0.35      1.05 o 
   1  -5  15        0.34       -0.07      1.06 o 
   2  -5  15        6.10        7.51      1.57 o 
   3  -5  15       10.36        7.79      2.33 o 
   4  -5  15        0.18        0.79      2.14 o 
  -5  -4  15        0.23        0.06      2.46 o 
  -4  -4  15       29.15       31.24      3.83 o 
  -3  -4  15        5.87        4.37      1.73 o 
  -2  -4  15        0.02        0.70      0.99 o 
  -1  -4  15        1.61        2.43      1.27 o 
   0  -4  15        0.41        1.97      1.10 o 
   1  -4  15        1.06        0.22      1.03 o 
   2  -4  15        8.94        5.88      1.41 o 
   3  -4  15        0.23        0.46      1.60 o 
   4  -4  15        0.03        0.79      1.24 o 
  -5  -3  15       15.59       22.02      2.59 o 
  -4  -3  15       46.01       54.48      7.41 o 
  -3  -3  15        3.74        2.53      1.26 o 
  -2  -3  15        0.84        0.74      1.06 o 
  -1  -3  15        5.96        5.52      1.30 o 
   0  -3  15        8.31        8.10      1.42 o 
   1  -3  15        0.21        0.35      0.95 o 
   2  -3  15        1.74        1.51      0.98 o 
   3  -3  15       20.80       24.61      2.30 o 
   4  -3  15        0.55       -1.26      1.06 o 
   5  -3  15        0.55       -0.32      1.30 o 
  -5  -2  15        3.46        0.43      2.95 o 
  -4  -2  15       27.10       35.93      3.34 o 
  -3  -2  15        0.59        1.14      1.16 o 
  -2  -2  15        0.35       -1.15      2.08 o 
  -1  -2  15        1.66        0.76      1.38 o 
   0  -2  15        0.36       -0.11      0.86 o 
   1  -2  15       16.99       16.89      1.63 o 
   2  -2  15        0.68        0.22      1.01 o 
   3  -2  15        2.68        2.81      1.27 o 
   4  -2  15        0.05        0.89      1.14 o 
   5  -2  15        0.02        0.33      1.16 o 
  -6  -1  15        0.01        3.02      1.75 o 
  -5  -1  15       11.55        9.98      2.65 o 
  -4  -1  15       11.69       13.17      1.80 o 
  -3  -1  15        4.51        3.58      1.32 o 
  -2  -1  15       37.95       40.47      4.27 o 
  -1  -1  15        1.37        1.02      1.08 o 
   0  -1  15        9.57        7.95      1.54 o 
   1  -1  15        0.03        0.37      0.85 o 
   2  -1  15       13.87       16.01      1.84 o 
   3  -1  15       20.51       20.33      1.99 o 
   4  -1  15       23.57       18.76      1.99 o 
   5  -1  15       13.50       10.55      1.82 o 
   6  -1  15        0.35        1.16      1.27 o 
  -6   0  15        2.32        5.25      2.09 o 
  -5   0  15        0.49        2.09      1.75 o 
  -4   0  15        1.91        3.40      1.32 o 
  -3   0  15       17.12       18.85      2.19 o 
  -2   0  15       17.80       15.16      2.05 o 
  -1   0  15        5.78        8.50      2.10 o 
   0   0  15        1.65        2.04      0.71 o 
   1   0  15       20.12       20.85      1.94 o 
   2   0  15       85.90       80.01      3.32 o 
   3   0  15        2.72        1.79      1.30 o 
   4   0  15        1.15        0.27      1.85 o 
   5   0  15        6.10        4.75      1.65 o 
   6   0  15        0.44       -0.23      1.10 o 
  -5   1  15       37.81       40.55      3.31 o 
  -4   1  15       10.08       13.98      2.04 o 
  -3   1  15        0.43       -0.84      2.15 o 
  -2   1  15        9.80       11.57      1.54 o 
  -1   1  15        0.05       -0.22      1.44 o 
   0   1  15        6.75        9.75      1.55 o 
   1   1  15       48.25       52.61      4.27 o 
   2   1  15       14.40       15.20      1.86 o 
   3   1  15        2.24        1.97      0.88 o 
   4   1  15        3.28        2.44      1.06 o 
   5   1  15        3.78        0.32      1.17 o 
   6   1  15        7.42        6.36      1.52 o 
  -5   2  15        6.15        8.03      1.96 o 
  -4   2  15        1.30        3.46      1.47 o 
  -3   2  15        3.56        6.67      1.86 o 
  -2   2  15       27.92       25.04      2.61 o 
  -1   2  15        1.66        0.34      0.96 o 
   0   2  15        9.18        8.33      1.78 o 
   1   2  15        3.42        2.99      1.14 o 
   2   2  15       38.36       36.53      2.47 o 
   3   2  15        6.74        6.40      1.43 o 
   4   2  15       21.37       21.61      1.78 o 
   5   2  15        1.07        0.27      1.06 o 
   6   2  15        5.91        5.70      1.43 o 
  -5   3  15        3.84        3.11      1.51 o 
  -4   3  15       23.65       20.86      2.37 o 
  -3   3  15        1.95        4.73      1.43 o 
  -2   3  15        7.55        8.33      1.98 o 
  -1   3  15       15.02       13.69      1.81 o 
   0   3  15        0.04        2.26      0.88 o 
   1   3  15        1.12        1.61      0.98 o 
   2   3  15       21.93       21.69      2.05 o 
   3   3  15        0.05       -1.08      0.83 o 
   4   3  15       11.64       11.80      1.13 o 
   5   3  15        2.34        2.60      2.13 o 
   6   3  15        0.01        0.04      1.11 o 
  -5   4  15       24.29       29.69      4.17 o 
  -4   4  15        6.86        8.93      1.97 o 
  -3   4  15       10.68       10.23      1.91 o 
  -2   4  15        2.53        3.77      1.10 o 
  -1   4  15        6.14        7.13      1.21 o 
   0   4  15       26.62       31.83      1.93 o 
   1   4  15       14.25       14.74      2.57 o 
   2   4  15        9.65       10.89      2.76 o 
   3   4  15        3.36        2.76      0.99 o 
   4   4  15        3.35        3.02      1.46 o 
   5   4  15        6.99        7.94      1.19 o 
   6   4  15       37.30       39.30      2.22 o 
  -4   5  15        9.60        9.81      2.12 o 
  -3   5  15        3.79        4.53      1.55 o 
  -2   5  15        0.02        0.01      1.08 o 
  -1   5  15        0.04        0.16      1.45 o 
   0   5  15        4.33        6.77      1.31 o 
   1   5  15        1.25        2.04      1.23 o 
   2   5  15        5.26        5.90      1.14 o 
   3   5  15        2.15        2.73      0.96 o 
   4   5  15        0.00        0.94      0.74 o 
   5   5  15       22.28       21.64      2.78 o 
   6   5  15        6.18       11.01      2.41 o 
  -3   6  15        7.27        8.10      2.78 o 
  -2   6  15       18.69       20.51      3.18 o 
  -1   6  15        5.27        5.77      1.58 o 
   0   6  15        5.79        4.83      1.45 o 
   1   6  15        2.69        3.69      1.20 o 
   2   6  15       12.15       12.66      1.48 o 
   3   6  15        2.16        3.01      1.04 o 
   4   6  15        0.59        1.29      0.78 o 
   5   6  15       39.19       38.63      3.35 o 
  -2   7  15        1.20        1.44      1.45 o 
  -1   7  15        0.49        1.71      3.29 o 
   0   7  15        3.14        2.74      1.32 o 
   1   7  15       26.36       29.43      3.12 o 
   2   7  15       28.58       30.61      2.33 o 
   3   7  15        1.66        0.32      1.72 o 
   4   7  15        2.81        3.27      1.18 o 
  -1   8  15       20.63       31.14      3.76 o 
   0   8  15        7.83        7.03      1.75 o 
   1   8  15       22.35       24.60      2.46 o 
   2   8  15       13.92       15.89      3.63 o 
   3   8  15        1.17       -0.66      1.30 o 
  -2  -6  16        0.20        6.76      2.94 o 
  -1  -6  16        3.91        6.46      3.28 o 
   0  -6  16        2.32        1.69      1.78 o 
   1  -6  16        8.48       12.57      2.30 o 
  -3  -5  16        5.71        8.19      3.09 o 
  -2  -5  16        4.17        4.53      2.35 o 
  -1  -5  16        3.00        3.08      1.31 o 
   0  -5  16        0.18       -0.06      1.11 o 
   1  -5  16        8.55        9.48      1.98 o 
   2  -5  16        0.67        1.34      1.32 o 
  -4  -4  16        4.96        9.74      3.92 o 
  -3  -4  16       13.68       11.57      2.19 o 
  -2  -4  16       29.81       33.44      2.97 o 
  -1  -4  16        8.49        6.59      1.69 o 
   0  -4  16        5.77        8.71      1.51 o 
   1  -4  16        6.78        6.47      1.57 o 
   2  -4  16       11.08        7.79      1.60 o 
   3  -4  16        0.08        0.84      1.44 o 
  -4  -3  16       10.57       11.31      2.27 o 
  -3  -3  16        9.83        8.69      1.71 o 
  -2  -3  16        0.81        1.49      1.22 o 
  -1  -3  16        0.00        0.22      1.07 o 
   0  -3  16       11.47        9.54      1.82 o 
   1  -3  16        1.38        3.59      1.21 o 
   2  -3  16        0.08        2.61      1.18 o 
   3  -3  16       16.56       15.83      2.26 o 
   4  -3  16        0.29        0.35      1.30 o 
  -5  -2  16        7.82       14.53      2.70 o 
  -4  -2  16        0.50       -1.06      1.99 o 
  -3  -2  16        2.70        1.64      1.36 o 
  -2  -2  16        2.47        3.11      1.30 o 
  -1  -2  16        1.04        0.61      1.18 o 
   0  -2  16        0.04        0.87      0.89 o 
   1  -2  16        0.07        0.64      1.51 o 
   2  -2  16       22.24       20.75      2.64 o 
   3  -2  16        9.68        8.96      2.22 o 
   4  -2  16        0.58        0.53      1.16 o 
   5  -2  16        0.57       -1.23      1.73 o 
  -5  -1  16       17.18       23.16      2.79 o 
  -4  -1  16       36.25       37.47      3.34 o 
  -3  -1  16       39.78       42.39      3.00 o 
  -2  -1  16       14.13       16.59      2.44 o 
  -1  -1  16        3.83        3.73      1.30 o 
   0  -1  16       17.18       15.46      1.92 o 
   1  -1  16       12.27       11.07      1.46 o 
   2  -1  16       45.42       43.11      2.44 o 
   3  -1  16       35.63       31.58      2.42 o 
   4  -1  16        0.00        0.05      1.09 o 
   5  -1  16        7.42        5.25      1.54 o 
  -5   0  16        5.91        7.47      2.67 o 
  -4   0  16        8.32       10.81      1.98 o 
  -3   0  16        0.00       -0.07      1.07 o 
  -2   0  16       10.05        8.79      1.81 o 
  -1   0  16        0.05        1.13      1.90 o 
   0   0  16       21.39       24.09      2.20 o 
   1   0  16        0.02        1.63      1.10 o 
   2   0  16       30.04       26.46      1.83 o 
   3   0  16       16.37       18.01      1.98 o 
   4   0  16       56.70       53.17      2.90 o 
   5   0  16        1.82        0.92      1.24 o 
  -5   1  16        2.10        1.42      1.86 o 
  -4   1  16       11.00       11.42      2.53 o 
  -3   1  16        2.03       -0.50      2.26 o 
  -2   1  16        4.93        9.02      3.14 o 
  -1   1  16       51.02       43.64      4.48 o 
   0   1  16        4.68        2.70      1.37 o 
   1   1  16        7.12        8.23      1.66 o 
   2   1  16       26.24       29.94      2.22 o 
   3   1  16        2.94        2.41      0.93 o 
   4   1  16        1.01        0.60      1.10 o 
   5   1  16        1.95        3.06      1.32 o 
  -5   2  16       36.06       42.06      3.23 o 
  -4   2  16        4.96        5.75      1.80 o 
  -3   2  16        9.18       14.13      3.14 o 
  -2   2  16        9.25        5.91      1.57 o 
  -1   2  16        0.81        1.74      1.26 o 
   0   2  16        0.47        1.41      1.04 o 
   1   2  16       88.95       91.41      6.84 o 
   2   2  16        0.58        0.52      1.47 o 
   3   2  16       80.96       83.77      3.15 o 
   4   2  16        1.03        1.94      1.14 o 
   5   2  16        2.70        2.64      1.28 o 
   6   2  16        2.77        4.65      2.23 o 
  -4   3  16       67.20       79.05      3.94 o 
  -3   3  16        2.07        0.91      1.29 o 
  -2   3  16       11.27       16.05      2.89 o 
  -1   3  16        1.99        3.20      1.28 o 
   0   3  16       17.51       18.17      1.91 o 
   1   3  16        9.94        9.92      1.52 o 
   2   3  16        5.61        5.41      1.25 o 
   3   3  16        0.04       -0.09      0.98 o 
   4   3  16        0.26        0.06      0.76 o 
   5   3  16       17.80       19.13      3.61 o 
  -4   4  16        2.69        2.65      1.96 o 
  -3   4  16        3.36        2.63      1.43 o 
  -2   4  16       24.97       18.99      3.77 o 
  -1   4  16        5.41        6.34      1.60 o 
   0   4  16        3.66        4.85      1.32 o 
   1   4  16        7.60        7.20      2.06 o 
   2   4  16        2.87        2.80      1.99 o 
   3   4  16        0.02       -0.30      0.97 o 
   4   4  16       16.08       16.40      1.56 o 
   5   4  16        9.53        7.69      1.32 o 
  -3   5  16        2.04        4.42      1.66 o 
  -2   5  16        1.41        3.00      1.50 o 
  -1   5  16        3.28        1.39      1.26 o 
   0   5  16       33.25       33.66      2.95 o 
   1   5  16        2.05        2.22      1.44 o 
   2   5  16        0.49        0.34      0.89 o 
   3   5  16        7.37       11.41      2.80 o 
   4   5  16        2.11        3.23      0.94 o 
   5   5  16        8.73        9.95      1.77 o 
  -2   6  16        0.26        0.98      1.57 o 
  -1   6  16        0.01        1.25      1.52 o 
   0   6  16        2.41        4.56      1.53 o 
   1   6  16        0.06        1.80      1.24 o 
   2   6  16       17.84       24.35      2.28 o 
   3   6  16        3.02        5.65      1.91 o 
   4   6  16        1.49        2.04      0.87 o 
  -1   7  16        0.00       -0.62      2.05 o 
   0   7  16       12.87       14.54      3.60 o 
   1   7  16        1.69        2.23      1.36 o 
   2   7  16       43.45       48.55      5.78 o 
   3   7  16        0.53        1.85      1.08 o 
  -1  -5  17        2.15        3.13      1.36 o 
   0  -5  17        1.41        1.69      1.22 o 
  -2  -4  17        2.03        1.55      1.24 o 
  -1  -4  17        5.33        7.18      1.82 o 
   0  -4  17        1.94        1.77      1.24 o 
   1  -4  17       23.15       24.33      2.26 o 
   2  -4  17        2.18        2.10      1.53 o 
  -3  -3  17        4.52        6.17      3.45 o 
  -2  -3  17       25.20       27.44      2.40 o 
  -1  -3  17        0.24       -0.78      1.06 o 
   0  -3  17       28.15       32.40      2.81 o 
   1  -3  17        3.39        6.40      1.47 o 
   2  -3  17        6.91        8.99      1.64 o 
   3  -3  17       26.16       30.69      2.72 o 
  -4  -2  17        0.46        0.30      4.01 o 
  -3  -2  17        3.39        2.74      2.20 o 
  -2  -2  17       19.08       19.90      2.38 o 
  -1  -2  17        0.70        1.36      1.28 o 
   0  -2  17        5.11        8.50      1.69 o 
   1  -2  17        0.28       -0.15      1.06 o 
   2  -2  17       32.75       31.38      2.32 o 
   3  -2  17        0.13       -1.04      1.12 o 
   4  -2  17        1.85        2.61      1.33 o 
  -4  -1  17       16.86       20.98      3.07 o 
  -3  -1  17        5.84        5.44      1.68 o 
  -2  -1  17        3.95        3.61      1.53 o 
  -1  -1  17       16.51       15.62      2.55 o 
   0  -1  17        6.85        5.19      2.04 o 
   1  -1  17        1.34        2.46      1.23 o 
   2  -1  17        0.90        0.74      1.06 o 
   3  -1  17       16.70       15.27      2.24 o 
   4  -1  17        3.62        3.16      1.41 o 
  -4   0  17        4.16        7.94      3.02 o 
  -3   0  17       24.85       24.38      2.69 o 
  -2   0  17       24.82       22.14      2.63 o 
  -1   0  17        0.70        1.55      1.22 o 
   0   0  17       10.73       11.97      1.85 o 
   1   0  17        0.01        1.13      1.14 o 
   2   0  17        2.71        2.28      1.65 o 
   3   0  17        0.21        1.05      1.15 o 
   4   0  17        1.71        0.80      1.30 o 
  -4   1  17       12.85       16.78      2.37 o 
  -3   1  17        0.00        0.05      2.08 o 
  -2   1  17        0.69        2.61      1.39 o 
  -1   1  17        1.42        0.08      1.11 o 
   0   1  17        0.65       -0.10      1.73 o 
   1   1  17        0.50        0.58      1.02 o 
   2   1  17        1.99        1.80      1.23 o 
   3   1  17        0.05        0.26      1.00 o 
   4   1  17       25.98       30.97      3.39 o 
   5   1  17        1.71        4.07      1.37 o 
  -4   2  17        5.25        6.69      2.59 o 
  -3   2  17        2.28        2.88      1.88 o 
  -2   2  17        1.38        2.45      1.31 o 
  -1   2  17        3.07        3.41      1.38 o 
   0   2  17        0.24        0.09      0.98 o 
   1   2  17        0.74       -0.79      0.97 o 
   2   2  17       58.29       53.70      2.92 o 
   3   2  17        1.56        3.31      1.04 o 
   4   2  17       20.41       19.32      1.96 o 
   5   2  17        5.38        3.66      1.89 o 
  -3   3  17        6.38        6.78      1.83 o 
  -2   3  17        1.88        1.07      1.30 o 
  -1   3  17        3.25        4.72      1.41 o 
   0   3  17       12.87       14.23      2.76 o 
   1   3  17       43.18       42.84      2.60 o 
   2   3  17        0.46        0.33      1.04 o 
   3   3  17       23.00       19.36      2.45 o 
   4   3  17        1.61        2.73      1.15 o 
   5   3  17        6.80        5.24      1.39 o 
  -3   4  17        0.13        1.80      1.49 o 
  -2   4  17       16.27       18.48      2.27 o 
  -1   4  17       13.01       11.04      1.81 o 
   0   4  17        1.62        2.75      1.17 o 
   1   4  17        2.61        3.48      1.24 o 
   2   4  17        2.57        3.72      2.53 o 
   3   4  17       15.04       14.86      1.83 o 
   4   4  17        1.48        2.33      1.07 o 
  -2   5  17        7.43        5.59      1.78 o 
  -1   5  17        3.69        3.64      1.54 o 
   0   5  17        5.87        6.92      1.74 o 
   1   5  17       14.18       18.01      2.10 o 
   2   5  17       12.38       14.42      2.08 o 
   3   5  17        0.81        1.53      1.18 o 
   4   5  17        0.14        1.70      0.98 o 
  -1   6  17       11.37       13.14      2.20 o 
   0   6  17        0.06       -1.26      1.11 o 
   1   6  17        8.91        8.98      2.07 o 
   2   6  17       21.34       30.17      4.64 o 
   3   6  17        1.79        1.64      1.10 o 
  -1  -3  18        5.29        4.59      1.38 o 
   0  -3  18        1.29        1.46      1.21 o 
   1  -3  18        0.09        0.16      1.12 o 
  -2  -2  18        0.70       -0.03      2.19 o 
  -1  -2  18        3.04        3.81      1.39 o 
   0  -2  18        0.14        1.34      1.17 o 
   1  -2  18        0.13        2.65      1.25 o 
   2  -2  18       11.00        7.87      2.23 o 
  -3  -1  18        0.01        0.51      1.29 o 
  -2  -1  18        0.78        0.62      1.40 o 
  -1  -1  18       14.62       16.35      2.61 o 
   0  -1  18        2.11        4.45      1.51 o 
   1  -1  18        0.15        1.63      1.17 o 
   2  -1  18        1.02        2.64      2.11 o 
   3  -1  18        4.23        5.64      1.43 o 
  -3   0  18        0.68        0.66      1.33 o 
  -2   0  18       18.72       21.12      2.47 o 
  -1   0  18       20.20       17.57      2.29 o 
   0   0  18        0.14        0.35      1.22 o 
   1   0  18        1.92        2.48      1.95 o 
   2   0  18        1.90        2.13      1.30 o 
   3   0  18        0.71        0.13      1.17 o 
  -3   1  18       18.48       16.01      2.36 o 
  -2   1  18        5.04        2.90      2.03 o 
  -1   1  18       15.84       18.49      2.30 o 
   0   1  18        0.86        2.60      1.34 o 
   1   1  18        1.11        2.35      2.28 o 
   2   1  18        4.11        3.60      2.39 o 
   3   1  18       10.03        9.69      2.02 o 
  -2   2  18        5.96        4.36      1.76 o 
  -1   2  18        0.97        1.46      1.24 o 
   0   2  18        0.00        1.07      1.62 o 
   1   2  18        4.51        4.50      1.86 o 
   2   2  18        0.01       -0.55      1.52 o 
   3   2  18        3.41        3.30      1.07 o 
  -2   3  18        2.92        1.98      1.40 o 
  -1   3  18        0.05        2.05      1.48 o 
   0   3  18        0.00        0.36      1.19 o 
   1   3  18        0.00       -0.14      2.14 o 
   2   3  18       31.75       28.78      2.47 o 
   3   3  18        4.49        8.73      2.52 o 
  -1   4  18        8.63        9.57      4.32 o 
   0   4  18        0.85        1.90      2.38 o 
   1   4  18        6.29        4.60      1.40 o 
   2   4  18       38.09       43.95      2.71 o 
   3   4  18       16.05       18.11      1.93 o 
   0   5  18       15.25       17.31      2.70 o 
   1   5  18        1.77        1.86      1.99 o 
   2   5  18       24.83       32.57      2.96 o 
   0   0  19        0.95        0.24      1.26 o 
   1   0  19        0.10        1.86      1.40 o 
   0   1  19        0.01        1.62      2.63 o 
   1   1  19        2.58        4.57      1.53 o 
   0   2  19        0.10        1.09      1.32 o 
   1   2  19        5.79        9.68      2.02 o 
                                                 
